# Supplementary material for: Human evolved regulatory elements modulate genes involved in cortical expansion and neurodevelopmental disease susceptibility
Source: Nat Commun. 2019 Jun 3;10:2396. doi: 10.1038/s41467-019-10248-3 (PMC6546784; doi:10.1038/s41467-019-10248-3)
Supplement: Supplementary file 4 — Supplementary Data 1 [file 41467_2019_10248_MOESM4_ESM.xlsx]

## Sheet: Supplementary Data 1
chr	start	end	HAR	HAR_source	feature	DHS.fetalbrain	DHS.adultbrain	genes.assigned.to.exonicHAR	hic.CP.promoter	hic.GZ.promoter	hic.adultbrain.promoter	Doan.et.al
chr1	8060033	8060380	HAR-00005	Bird_HAR165	intergenic	0	0		ENSG00000162426,ENSG00000252254,ENSG00000142599	ENSG00000162426,ENSG00000252254,ENSG00000142599	NA	ENSG00000116285
chr1	19688085	19688407	HAR-00009	Toh_HAR234,Bird_HAR74	intronic	0	0		ENSG00000162482,ENSG00000235185,ENSG00000270136,ENSG00000173436	NA	NA	ENSG00000158747
chr1	20713360	20713539	HAR-00010	Bird_HAR452	ncRNA_intronic	1	1		ENSG00000226487,ENSG00000236963,ENSG00000162545	ENSG00000226487,ENSG00000236963,ENSG00000162545	NA	ENSG00000090432,ENSG00000158828,ENSG00000244038
chr1	25887868	25887885	HAR-00012	Toh_HAR355	intronic	1	0		ENSG00000117614,ENSG00000117616,ENSG00000272432,ENSG00000261349,ENSG00000187010,ENSG00000162430	NA	NA	ENSG00000157978,ENSG00000117643,ENSG00000162430
chr1	27309617	27309945	HAR-00013	Bird_HAR414	intergenic	0	0		ENSG00000117676,ENSG00000131910,ENSG00000090273	NA	NA	ENSG00000253368,ENSG00000158246,ENSG00000090020
chr1	38445273	38445621	HAR-00017	Bird_HAR159	intronic	0	0		ENSG00000222282,ENSG00000204084,ENSG00000116954,ENSG00000228436	ENSG00000116954,ENSG00000228436	NA	ENSG00000204084
chr1	43279007	43279219	HAR-00020	Bird_HAR470	intronic	0	0		NA	NA	NA	ENSG00000177868,ENSG00000117394
chr1	44485147	44485404	HAR-00021	Bird_HAR471	intronic	1	1		NA	ENSG00000159214,ENSG00000117411	ENSG00000159214,ENSG00000117411	ENSG00000178028
chr1	44739747	44740177	HAR-00022	Toh_HAR492	intronic	0	0		NA	NA	NA	ENSG00000187147
chr1	44902152	44902427	HAR-00023	Bird_HAR472	intronic	0	0		NA	NA	NA	ENSG00000178028,ENSG00000187147,ENSG00000126106
chr1	45097595	45097759	HAR-00024	Bird_HAR473	intronic	1	1		NA	ENSG00000178028,ENSG00000187147	NA	ENSG00000117448,ENSG00000173846,ENSG00000222009,ENSG00000117425,ENSG00000070785,ENSG00000132781,ENSG00000132773
chr1	48965147	48965550	HAR-00026	Bird_HAR474	intergenic	1	0		NA	NA	NA	ENSG00000132122
chr1	51162457	51162883	HAR-00030	Bird_HAR475	intronic	0	0		ENSG00000142700	ENSG00000225671,ENSG00000142700,ENSG00000271782	NA	ENSG00000123080
chr1	53793546	53793584	HAR-00031	Toh_HAR169	exonic	0	1	ENSG00000157193	NA	NA	NA	ENSG00000236253
chr1	56204189	56204491	HAR-00033	Bird_HAR476	intergenic	0	0		NA	NA	NA	ENSG00000162407
chr1	61449355	61449489	HAR-00041	Pollard_HAR30,Toh_HAR137,BUSH_HAR43	intergenic	0	0		ENSG00000212360	ENSG00000212360,ENSG00000132849	NA	ENSG00000162599
chr1	87835463	87835856	HAR-00078	Bird_HAR168	ncRNA_intronic	0	0		NA	NA	NA	ENSG00000143013
chr1	88285958	88286718	HAR-00080	Bird_HAR37,Prabhakar_HAR893	intergenic	1	0		NA	NA	NA	ENSG00000143013
chr1	88536746	88536889	HAR-00082	Pollard_HAR164	intergenic	0	0		NA	ENSG00000267272	NA	ENSG00000143013
chr1	88927378	88928363	HAR-00086	Bird_HAR494	intergenic	1	1		NA	NA	NA
chr1	95732748	95732962	HAR-00089	Bird_HAR496	intergenic	0	0		NA	NA	NA
chr1	96399440	96399879	HAR-00092	Bird_HAR498	intergenic	0	0		NA	NA	NA
chr1	101490453	101490621	HAR-00097	Bird_HAR430	intronic	0	0		NA	ENSG00000238296,ENSG00000170989,ENSG00000225938,ENSG00000260940	NA	ENSG00000170989
chr1	107219174	107219474	HAR-00104	Bird_HAR386	intergenic	0	0		NA	NA	NA	ENSG00000198890
chr1	116369228	116369338	HAR-00105	Pollard_HAR130	intergenic	1	0		NA	NA	NA	ENSG00000163393
chr1	119675658	119675931	HAR-00108	Bird_HAR150	intronic	0	0		NA	ENSG00000207149	NA	ENSG00000116874
chr1	158145111	158145257	HAR-00120	Bird_HAR438	intergenic	0	0		ENSG00000163565	NA	NA	ENSG00000158473,ENSG00000158716,ENSG00000188004
chr1	172193556	172193835	HAR-00127	Bird_HAR442	intronic	0	0		ENSG00000230849	NA	NA	ENSG00000117592
chr1	175704682	175704908	HAR-00129	Bird_HAR153,Prabhakar_HAR87	intronic	0	0		NA	NA	NA	ENSG00000116147
chr1	177009234	177009502	HAR-00131	Bird_HAR444,Prabhakar_HAR243	intronic	0	0		NA	NA	NA	ENSG00000116191,ENSG00000116199
chr1	177332795	177333000	HAR-00133	Toh_HAR309,Pollard_HAR74	intergenic	0	0		NA	NA	NA	ENSG00000057252
chr1	181777911	181778155	HAR-00137	Prabhakar_HAR568	intergenic	0	0		NA	NA	NA	ENSG00000135862,ENSG00000116698
chr1	200284035	200284638	HAR-00143	Bird_HAR450	intergenic	0	0		NA	NA	NA
chr1	202664608	202664793	HAR-00144	Bird_HAR451	intronic	0	0		ENSG00000077157,ENSG00000236439	ENSG00000077157	NA	ENSG00000133056,ENSG00000198625
chr1	204900579	204900750	HAR-00147	Prabhakar_HAR185	intronic	0	0		ENSG00000163531	ENSG00000200408,ENSG00000163531	NA	ENSG00000162889,ENSG00000180667
chr1	209734795	209735123	HAR-00150	Prabhakar_HAR946	intergenic	0	0		NA	NA	NA
chr1	212253113	212253453	HAR-00152	Bird_HAR454	intronic	0	0		ENSG00000230063,ENSG00000066027,ENSG00000229832	ENSG00000230063,ENSG00000066027	NA	ENSG00000066027
chr1	213759461	213759974	HAR-00153	Bird_HAR455	intergenic	0	0		NA	NA	NA	ENSG00000152104,ENSG00000117724,ENSG00000082482
chr1	216885960	216886546	HAR-00158	Bird_HAR457	intronic	0	0		NA	NA	NA	ENSG00000196482
chr1	217227958	217228105	HAR-00160	Bird_HAR458	intronic	0	0		NA	NA	NA	ENSG00000092969
chr1	218392866	218393180	HAR-00165	Bird_HAR461	intergenic	0	0		NA	NA	NA	ENSG00000143353
chr1	228288030	228288336	HAR-00168	Bird_HAR75	downstream	0	0	ENSG00000143793	NA	NA	NA	ENSG00000154342,ENSG00000143774,ENSG00000181873,ENSG00000135801,ENSG00000135763
chr1	228636832	228637153	HAR-00169	Bird_HAR156	intergenic	0	0		NA	ENSG00000143774,ENSG00000198835,ENSG00000181873,ENSG00000203684	NA	ENSG00000139719,ENSG00000181218
chr1	231674967	231675300	HAR-00170	Bird_HAR463	ncRNA_intronic	0	0		NA	NA	NA	ENSG00000116903,ENSG00000010072,ENSG00000116918
chr1	243216422	243216810	HAR-00173	Bird_HAR464	intergenic	0	0		ENSG00000215800,ENSG00000054282	ENSG00000270859,ENSG00000232184,ENSG00000117020	NA
chr10	234977	235121	HAR-00180	Bird_HAR38	intronic	0	0		ENSG00000238924	ENSG00000107929	NA	ENSG00000015171
chr10	6772058	6772220	HAR-00183	Bird_HAR519	intergenic	1	0		NA	NA	NA	ENSG00000198879,ENSG00000123243
chr10	7261978	7262269	HAR-00187	Prabhakar_HAR986	intronic	0	0		NA	NA	NA	ENSG00000198879
chr10	10372661	10372817	HAR-00196	Prabhakar_HAR542	intergenic	1	0		NA	NA	NA	ENSG00000229240
chr10	10886858	10887143	HAR-00198	Bird_HAR170	intergenic	0	0		NA	NA	NA
chr10	11077670	11078049	HAR-00199	Toh_HAR471,Prabhakar_HAR507	intronic	1	0		NA	NA	NA	ENSG00000229240
chr10	14144812	14144979	HAR-00200	Prabhakar_HAR25	intronic	1	0		NA	NA	NA	ENSG00000151474
chr10	14765321	14765670	HAR-00202	Bird_HAR134	intronic	0	0		NA	NA	NA	ENSG00000065809
chr10	17560564	17560822	HAR-00206	Toh_HAR80,Bird_HAR135	intergenic	0	0		NA	ENSG00000148482	NA	ENSG00000148484
chr10	24783377	24783394	HAR-00210	Toh_HAR174	intronic	0	0		NA	NA	NA	ENSG00000120549
chr10	25017474	25017627	HAR-00211	Prabhakar_HAR449	intergenic	1	0		NA	ENSG00000185875,ENSG00000151023	NA	ENSG00000107863
chr10	30650018	30650246	HAR-00212	Bird_HAR387	intergenic	0	0		ENSG00000197321	NA	NA	ENSG00000107951,ENSG00000241621
chr10	34217609	34217783	HAR-00214	Bird_HAR174,Prabhakar_HAR148	intergenic	0	0		NA	NA	NA	ENSG00000148498
chr10	36238420	36239039	HAR-00215	Bird_HAR516	intergenic	1	0		NA	NA	NA	ENSG00000177283
chr10	64142575	64142747	HAR-00220	Bird_HAR518,Prabhakar_HAR154	intronic	0	0		NA	NA	NA	ENSG00000182010,ENSG00000138311
chr10	73409021	73409144	HAR-00224	Prabhakar_HAR224	intronic	0	0		ENSG00000107736	ENSG00000107736	NA	ENSG00000138303,ENSG00000166295
chr10	75208690	75208798	HAR-00225	Bird_HAR524	intronic	0	0		ENSG00000272791	ENSG00000107758,ENSG00000177791,ENSG00000172650,ENSG00000252072	NA	ENSG00000242338,ENSG00000107758,ENSG00000176986,ENSG00000196968,ENSG00000172586
chr10	77438166	77438608	HAR-00227	Bird_HAR526,Prabhakar_HAR617	intergenic	0	0		NA	NA	NA	ENSG00000165655
chr10	80334147	80334450	HAR-00232	Prabhakar_HAR480	intergenic	0	0		NA	NA	NA	ENSG00000148606,ENSG00000138326
chr10	80423645	80423734	HAR-00233	BUSH_HAR1	intergenic	1	0		NA	NA	NA	ENSG00000108175
chr10	94549772	94549905	HAR-00238	Prabhakar_HAR342	intergenic	0	0		NA	NA	NA	ENSG00000152804,ENSG00000138190
chr10	95102739	95102959	HAR-00239	Prabhakar_HAR953	intronic	0	0		ENSG00000225118,ENSG00000095596	ENSG00000225118,ENSG00000095596	NA	ENSG00000138180
chr10	97948774	97949551	HAR-00240	Bird_HAR530	intergenic	0	0		NA	ENSG00000095585	NA	ENSG00000177853
chr10	98381190	98381361	HAR-00242	Bird_HAR531	intronic	0	0		NA	NA	NA	ENSG00000077147
chr10	103726653	103726764	HAR-00244	Bird_HAR501,Toh_HAR511	intronic	0	0		ENSG00000120049,ENSG00000120029	ENSG00000120029	NA	ENSG00000198408,ENSG00000120049
chr10	119803249	119803548	HAR-00259	Bird_HAR504	intronic	0	0		ENSG00000170370	ENSG00000170370,ENSG00000229847,ENSG00000238276	NA	ENSG00000107560
chr10	130844170	130844395	HAR-00270	Toh_HAR532,Bird_HAR173,Pollard_HAR56	intergenic	0	1		ENSG00000108001	ENSG00000108001	NA	ENSG00000170430
chr11	3853076	3853272	HAR-00281	Prabhakar_HAR769	intronic	0	0		ENSG00000167323	ENSG00000206976,ENSG00000167323,ENSG00000167325	NA	ENSG00000167325,ENSG00000213931
chr11	10342686	10343041	HAR-00286	Bird_HAR532	ncRNA_intronic	0	0		ENSG00000246273,ENSG00000245522	ENSG00000246273,ENSG00000245522	NA	ENSG00000148926,ENSG00000133805,ENSG00000072952
chr11	16423720	16424159	HAR-00290	Bird_HAR547	intronic	1	0		NA	NA	NA	ENSG00000110693
chr11	22492991	22493295	HAR-00292	Bird_HAR548	intergenic	0	0		NA	NA	NA	ENSG00000183161
chr11	28139147	28139520	HAR-00294	Bird_HAR550	intronic	0	0		NA	NA	NA	ENSG00000176697,ENSG00000121621,ENSG00000169519
chr11	30592916	30592955	HAR-00296	Toh_HAR95	intronic	0	0		NA	NA	NA	ENSG00000066382
chr11	31830764	31830791	HAR-00302	Toh_HAR441	intronic	0	1		NA	NA	NA	ENSG00000148950,ENSG00000109911
chr11	35446122	35446136	HAR-00309	Toh_HAR109	intergenic	0	0		ENSG00000179241	ENSG00000149089	NA	ENSG00000110442
chr11	35644714	35644994	HAR-00310	Toh_HAR506,Prabhakar_HAR503	intergenic	1	0		NA	ENSG00000179241	NA	ENSG00000179241
chr11	35896200	35896534	HAR-00311	Bird_HAR555	intergenic	1	0		NA	NA	NA	ENSG00000179241
chr11	36101849	36101983	HAR-00312	Bird_HAR556	intronic	1	0		NA	NA	NA	ENSG00000149090,ENSG00000179431,ENSG00000166326,ENSG00000179241
chr11	46942192	46942212	HAR-00322	Toh_HAR210	intergenic	0	0		ENSG00000149179,ENSG00000255520	ENSG00000149179,ENSG00000255520,ENSG00000256897	NA	ENSG00000134569
chr11	47091837	47091966	HAR-00324	Prabhakar_HAR758	intronic	0	0		ENSG00000271350,ENSG00000149179	ENSG00000149179	NA	ENSG00000134569,ENSG00000149179
chr11	74630631	74631010	HAR-00330	Bird_HAR564	intronic	0	0		ENSG00000261594,ENSG00000255136,ENSG00000254429,ENSG00000137486	ENSG00000261594,ENSG00000255460	NA	ENSG00000162139
chr11	92340691	92340857	HAR-00342	Bird_HAR568	intronic	0	0		NA	NA	NA	ENSG00000180773
chr11	110951765	110952083	HAR-00351	Prabhakar_HAR790	intergenic	1	0		NA	NA	NA	ENSG00000137713
chr11	111309790	111309991	HAR-00352	Prabhakar_HAR491	intergenic	0	0		NA	ENSG00000196167,ENSG00000214290	NA	ENSG00000086848,ENSG00000255561,ENSG00000137720
chr11	114099764	114100193	HAR-00356	BUSH_HAR46,Pollard_HAR40,Bird_HAR180,Toh_HAR230	intronic	1	1		ENSG00000109906	ENSG00000109906,ENSG00000221112	ENSG00000109906	ENSG00000048028
chr11	116240407	116240609	HAR-00366	Toh_HAR298	intergenic	1	0		NA	NA	NA	ENSG00000137656,ENSG00000109917,ENSG00000160584,ENSG00000168092
chr11	116431419	116431595	HAR-00367	Pollard_HAR185	intergenic	1	0		NA	NA	NA	ENSG00000109917,ENSG00000160584,ENSG00000168092
chr11	119547415	119547563	HAR-00370	Prabhakar_HAR467	intronic	0	0		ENSG00000255216,ENSG00000137699	ENSG00000172350,ENSG00000254854,ENSG00000110400,ENSG00000137699	NA	ENSG00000181264
chr11	119851124	119851295	HAR-00371	Prabhakar_HAR858	intergenic	0	0		ENSG00000254854,ENSG00000110400	ENSG00000254854,ENSG00000110400	NA	ENSG00000196914
chr11	128346624	128346957	HAR-00378	Prabhakar_HAR335,Toh_HAR384	intronic	0	0		NA	ENSG00000120457	NA	ENSG00000174370
chr11	131265490	131265637	HAR-00382	Pollard_HAR120	intronic	0	0		NA	NA	NA	ENSG00000182667
chr11	131462808	131462909	HAR-00383	Toh_HAR504	intronic	1	0		NA	ENSG00000224795,ENSG00000182667	NA	ENSG00000182667
chr12	3246874	3247040	HAR-00396	BUSH_HAR55,Prabhakar_HAR105,Bird_HAR190	intronic	1	0		ENSG00000011105,ENSG00000250770	ENSG00000011105,ENSG00000250770,ENSG00000130038	NA	ENSG00000011105
chr12	16350690	16350764	HAR-00405	Toh_HAR489	intronic	0	0		NA	NA	NA	ENSG00000008394
chr12	24169314	24169572	HAR-00415	Prabhakar_HAR610	intronic	1	0		NA	NA	NA	ENSG00000134532
chr12	42219775	42219988	HAR-00422	Prabhakar_HAR629	intergenic	0	0		NA	NA	NA	ENSG00000151229,ENSG00000188906
chr12	45188653	45188948	HAR-00425	Bird_HAR588	intronic	0	0		NA	NA	NA	ENSG00000005175
chr12	54197067	54197251	HAR-00427	Prabhakar_HAR694	intergenic	1	0		NA	NA	NA	ENSG00000123388
chr12	64790517	64790717	HAR-00433	Bird_HAR590	intergenic	1	0		NA	ENSG00000177990	NA	ENSG00000184575
chr12	67372856	67372899	HAR-00434	Toh_HAR159	intergenic	1	0		NA	NA	NA	ENSG00000111554
chr12	68286895	68287072	HAR-00436	Prabhakar_HAR129	intergenic	1	0		NA	NA	NA	ENSG00000166226
chr12	90301718	90301752	HAR-00457	Toh_HAR482	intergenic	0	0		NA	NA	NA	ENSG00000133639
chr12	92191318	92191689	HAR-00460	Bird_HAR192	intergenic	0	0		NA	NA	NA	ENSG00000133639
chr12	92562152	92562604	HAR-00461	Bird_HAR598	intergenic	0	0		NA	NA	NA	ENSG00000133639,ENSG00000169372
chr12	92757453	92757484	HAR-00462	Toh_HAR491	intergenic	1	0		NA	NA	NA	ENSG00000120833
chr12	97507506	97507651	HAR-00465	Bird_HAR600	intergenic	0	0		NA	NA	NA	ENSG00000166130,ENSG00000120868
chr12	110552141	110552162	HAR-00474	Toh_HAR490	intergenic	0	0		ENSG00000196510	ENSG00000221246,ENSG00000204852	NA	ENSG00000089234,ENSG00000111271,ENSG00000122970
chr12	111016260	111016312	HAR-00475	Toh_HAR354	intronic	0	0		ENSG00000196510	NA	NA	ENSG00000198270,ENSG00000089248,ENSG00000111300,ENSG00000135148
chr12	113581892	113582270	HAR-00476	Bird_HAR573	intergenic	1	0		ENSG00000242461,ENSG00000135144,ENSG00000111344	ENSG00000111344	NA	ENSG00000111344,ENSG00000122965,ENSG00000135111
chr12	113999034	113999276	HAR-00477	Toh_HAR256	intergenic	1	0		NA	NA	NA	ENSG00000135111
chr12	114318972	114319168	HAR-00478	Prabhakar_HAR674	intronic	1	0		ENSG00000257935,ENSG00000089116	ENSG00000139410,ENSG00000135094	NA	ENSG00000135111
chr12	115299960	115300196	HAR-00480	Bird_HAR574	intergenic	0	0		ENSG00000240205	ENSG00000200112	NA	ENSG00000123066
chr12	119363800	119364010	HAR-00481	Bird_HAR575,Prabhakar_HAR318	intergenic	1	0		NA	NA	NA	ENSG00000089163,ENSG00000170855,ENSG00000257218,ENSG00000111786,ENSG00000088986,ENSG00000167272
chr12	120848336	120848837	HAR-00482	Bird_HAR415	intergenic	0	0		ENSG00000135097,ENSG00000239881,ENSG00000256695,ENSG00000222601,ENSG00000110871	ENSG00000123009,ENSG00000135097,ENSG00000239881,ENSG00000256695	NA	ENSG00000158023,ENSG00000110987
chr12	133702061	133702445	HAR-00484	Bird_HAR577	intronic	0	0		ENSG00000072609,ENSG00000250790,ENSG00000196458,ENSG00000256563,ENSG00000198393,ENSG00000252269,ENSG00000255807,ENSG00000198040,ENSG00000246394,ENSG00000196387,ENSG00000090612,ENSG00000255748	ENSG00000072609,ENSG00000250790,ENSG00000196458,ENSG00000256563,ENSG00000252269,ENSG00000198393,ENSG00000255807,ENSG00000198040,ENSG00000246394,ENSG00000196387,ENSG00000200066,ENSG00000090612,ENSG00000255748,ENSG00000255919,ENSG00000227059,ENSG00000238443,ENSG00000239190	NA	ENSG00000214029,ENSG00000256223
chr13	21522089	21522425	HAR-00486	Bird_HAR610	ncRNA_intronic	0	0		ENSG00000201821,ENSG00000225585,ENSG00000150459,ENSG00000252128,ENSG00000263607,ENSG00000165480,ENSG00000173141,ENSG00000233325,ENSG00000226908,ENSG00000165487	ENSG00000165475,ENSG00000251902,ENSG00000233851,ENSG00000225585,ENSG00000150459,ENSG00000252128,ENSG00000263607,ENSG00000165480,ENSG00000173141,ENSG00000271250,ENSG00000235076,ENSG00000180776,ENSG00000165487	NA	ENSG00000150459
chr13	28540234	28540405	HAR-00490	BUSH_HAR27	intronic	1	1		ENSG00000252247,ENSG00000229609	ENSG00000223782,ENSG00000229609	ENSG00000229609	ENSG00000165556,ENSG00000183463
chr13	43889748	43890052	HAR-00499	Prabhakar_HAR336,Bird_HAR615	intronic	1	0		ENSG00000270522,ENSG00000120658	ENSG00000270522,ENSG00000120658	NA	ENSG00000151778
chr13	44619366	44619586	HAR-00500	Prabhakar_HAR595	intergenic	1	0		ENSG00000225727,ENSG00000102804	ENSG00000233725,ENSG00000151778,ENSG00000237361,ENSG00000225727,ENSG00000102804	NA
chr13	60954640	60954787	HAR-00512	Prabhakar_HAR917	intergenic	0	0		NA	NA	NA	ENSG00000083544
chr13	72341645	72341994	HAR-00534	Pollard_HAR137	intronic	0	0		NA	NA	NA	ENSG00000226846
chr13	75411834	75411972	HAR-00543	Prabhakar_HAR437	intergenic	0	0		NA	NA	NA	ENSG00000178695
chr13	97712817	97713125	HAR-00579	Bird_HAR643	intergenic	0	0		NA	NA	NA	ENSG00000152767
chr13	97925656	97925808	HAR-00580	Prabhakar_HAR83	intronic	0	0		NA	NA	NA	ENSG00000102572
chr13	100578312	100578627	HAR-00582	Prabhakar_HAR38	intergenic	1	0		NA	NA	NA	ENSG00000043355,ENSG00000125247
chr13	107275480	107275722	HAR-00596	Bird_HAR609	ncRNA_intronic	0	0		NA	NA	NA	ENSG00000125266
chr13	112264063	112264166	HAR-00597	Toh_HAR320	intergenic	0	0		ENSG00000260343,ENSG00000223626	ENSG00000204398,ENSG00000264989,ENSG00000182968,ENSG00000126216	NA	ENSG00000102606
chr13	112639312	112639479	HAR-00598	Prabhakar_HAR396	intergenic	0	0		ENSG00000226903	ENSG00000204398,ENSG00000215881,ENSG00000200072,ENSG00000182968	NA	ENSG00000126218
chr14	19946578	19946704	HAR-00601	Bird_HAR146	intergenic	0	0		NA	ENSG00000184394	NA	ENSG00000092094,ENSG00000100823,ENSG00000165782
chr14	22989334	22989546	HAR-00603	Bird_HAR646	intergenic	1	0		NA	NA	NA	ENSG00000221977,ENSG00000129562
chr14	28309461	28310017	HAR-00612	Bird_HAR649	intergenic	1	0		NA	NA	NA	ENSG00000184304
chr14	30604123	30604617	HAR-00617	Toh_HAR37	intergenic	1	0		NA	NA	NA	ENSG00000196792,ENSG00000100478
chr14	34080969	34081176	HAR-00635	Bird_HAR655	intronic	0	0		NA	NA	NA	ENSG00000165410,ENSG00000092020,ENSG00000100890
chr14	34130320	34131118	HAR-00636	Toh_HAR223	intronic	0	0		NA	NA	NA	ENSG00000129515,ENSG00000165410,ENSG00000151327,ENSG00000100906
chr14	34160095	34160414	HAR-00637	Toh_HAR157	intronic	0	0		NA	NA	NA	ENSG00000165410,ENSG00000151327
chr14	34161492	34161808	HAR-00638	Bird_HAR656	intronic	1	0		NA	NA	NA	ENSG00000165410,ENSG00000151327
chr14	34179176	34179449	HAR-00639	Bird_HAR657	intronic	0	0		NA	NA	NA	ENSG00000165410,ENSG00000151327,ENSG00000092020,ENSG00000100890
chr14	34261807	34262043	HAR-00640	Toh_HAR122	intronic	1	1		NA	ENSG00000151322	NA	ENSG00000129515,ENSG00000100883
chr14	34652755	34652982	HAR-00641	Prabhakar_HAR780	intergenic	1	0		NA	NA	NA	ENSG00000129521,ENSG00000129515,ENSG00000100906
chr14	49248228	49248336	HAR-00665	Bird_HAR46	intergenic	0	0		NA	ENSG00000258868	NA	ENSG00000197776,ENSG00000165516
chr14	49346195	49346217	HAR-00666	Toh_HAR351	intergenic	1	0		NA	NA	NA
chr14	49439679	49439944	HAR-00667	Prabhakar_HAR776	intergenic	0	0		NA	NA	NA	ENSG00000100485
chr14	49525559	49525579	HAR-00668	Toh_HAR260	intergenic	0	0		NA	NA	NA	ENSG00000165527
chr14	49973927	49973953	HAR-00669	Toh_HAR301	intergenic	0	0		NA	NA	NA	ENSG00000165502
chr14	54348043	54348390	HAR-00672	Bird_HAR669	intergenic	0	0		NA	NA	NA	ENSG00000125378,ENSG00000197045,ENSG00000020577
chr14	61144825	61145054	HAR-00673	Prabhakar_HAR379	intergenic	0	0		ENSG00000126814,ENSG00000139974	NA	NA	ENSG00000100644
chr14	66797655	66797852	HAR-00677	Prabhakar_HAR605	intergenic	0	0		NA	NA	NA	ENSG00000072415
chr14	68622887	68623012	HAR-00679	Bird_HAR204	intronic	1	0		ENSG00000182185	NA	NA	ENSG00000072110
chr14	73430372	73430609	HAR-00682	Bird_HAR671	intergenic	0	0		NA	ENSG00000182732	NA	ENSG00000119599,ENSG00000133961,ENSG00000119661,ENSG00000176903,ENSG00000140043,ENSG00000119725
chr14	73488804	73488958	HAR-00683	Prabhakar_HAR269	intronic	0	0		NA	ENSG00000187105	NA	ENSG00000165861,ENSG00000119707,ENSG00000119673
chr14	92789353	92789368	HAR-00710	Toh_HAR262	intronic	0	1		NA	NA	ENSG00000100599	ENSG00000011114
chr14	95660639	95660706	HAR-00711	Toh_HAR380	intronic	0	0		NA	NA	NA	ENSG00000165959,ENSG00000247092,ENSG00000168398
chr14	99071631	99071888	HAR-00716	Bird_HAR682	intergenic	0	0		NA	NA	NA	ENSG00000205476
chr14	99084560	99084932	HAR-00717	Prabhakar_HAR450	intergenic	0	0		NA	NA	NA	ENSG00000205476,ENSG00000182218
chr14	99692869	99693036	HAR-00718	Bird_HAR683	intronic	1	0		NA	NA	NA	ENSG00000196405
chr14	103194302	103194418	HAR-00719	Bird_HAR645	UTR3	0	0	ENSG00000089902	NA	NA	NA	ENSG00000166170,ENSG00000126214
chr14	104732791	104732974	HAR-00722	Prabhakar_HAR550	intergenic	0	0		ENSG00000228032	ENSG00000258913,ENSG00000228032,ENSG00000184601,ENSG00000259037,ENSG00000258986	NA	ENSG00000183828,ENSG00000184887
chr15	36263177	36263630	HAR-00741	Prabhakar_HAR173	intergenic	1	0		NA	NA	NA	ENSG00000166068
chr15	36414289	36414700	HAR-00743	Prabhakar_HAR837	intergenic	0	0		NA	NA	NA	ENSG00000166068
chr15	36722583	36722756	HAR-00745	Prabhakar_HAR961	intergenic	0	0		NA	NA	NA	ENSG00000248079
chr15	36738533	36738694	HAR-00747	Bird_HAR693	intergenic	0	0		NA	NA	NA	ENSG00000171262
chr15	36889022	36889512	HAR-00748	Bird_HAR694	intronic	0	0		NA	NA	NA	ENSG00000137801
chr15	36964908	36965898	HAR-00750	Bird_HAR86	intronic	1	0		NA	NA	NA	ENSG00000137801
chr15	36967612	36968013	HAR-00751	Bird_HAR695	intronic	1	0		NA	NA	NA	ENSG00000137801
chr15	37177021	37177166	HAR-00752	Prabhakar_HAR486	ncRNA_intronic	1	1		ENSG00000134138,ENSG00000259460	ENSG00000134138,ENSG00000259460	ENSG00000134138,ENSG00000259460	ENSG00000134138,ENSG00000137801
chr15	37337864	37338383	HAR-00755	Bird_HAR210	intronic	1	0		NA	NA	NA	ENSG00000137801
chr15	38031004	38031023	HAR-00757	Toh_HAR243	intergenic	0	0		NA	NA	NA	ENSG00000128829
chr15	38063708	38064091	HAR-00758	Bird_HAR697	intergenic	0	0		NA	NA	NA	ENSG00000166073
chr15	38105615	38106088	HAR-00759	Bird_HAR698	intergenic	1	0		NA	NA	NA	ENSG00000140319,ENSG00000156970
chr15	42393606	42393734	HAR-00760	Bird_HAR699	intergenic	0	0		NA	NA	NA	ENSG00000159337,ENSG00000104131
chr15	61816761	61817060	HAR-00773	Prabhakar_HAR799	intergenic	0	0		NA	NA	NA	ENSG00000166797,ENSG00000028528
chr15	61935992	61936287	HAR-00774	Bird_HAR704	intergenic	0	0		NA	ENSG00000069667	NA	ENSG00000166797
chr15	61979659	61979996	HAR-00775	Bird_HAR705	intergenic	1	0		NA	NA	NA	ENSG00000028528
chr15	61992836	61993053	HAR-00776	Pollard_HAR92	intergenic	0	0		ENSG00000259591	NA	NA	ENSG00000166797,ENSG00000028528
chr15	62047310	62047434	HAR-00777	Pollard_HAR136	intergenic	0	0		NA	NA	NA	ENSG00000103657
chr15	66397916	66398194	HAR-00779	Prabhakar_HAR924	intronic	0	0		NA	NA	NA	ENSG00000103647
chr15	66530131	66530353	HAR-00780	Bird_HAR706	intronic	0	0		NA	NA	NA	ENSG00000137809
chr15	69436128	69436343	HAR-00783	Bird_HAR707	ncRNA_intronic	0	0		ENSG00000212766,ENSG00000259222	NA	NA	ENSG00000225362
chr15	70306097	70306284	HAR-00786	Bird_HAR212	intergenic	1	0		NA	NA	NA	ENSG00000175318
chr15	70546710	70547014	HAR-00787	Bird_HAR708	intergenic	1	0		NA	NA	NA	ENSG00000140332,ENSG00000213614
chr15	73103776	73104170	HAR-00790	Prabhakar_HAR646	intergenic	1	0		NA	NA	NA	ENSG00000167173,ENSG00000140365
chr15	73290539	73290722	HAR-00791	Bird_HAR710	intergenic	1	0		NA	NA	NA	ENSG00000138621
chr15	78964053	78964383	HAR-00794	Prabhakar_HAR588	intergenic	1	0		NA	ENSG00000117971	NA	ENSG00000117899
chr15	88398145	88398317	HAR-00800	Prabhakar_HAR230	intergenic	1	0		NA	NA	NA	ENSG00000140548
chr15	88978083	88978275	HAR-00801	Prabhakar_HAR931	intergenic	0	0		NA	NA	NA	ENSG00000197299,ENSG00000182511,ENSG00000140553
chr15	96805987	96806186	HAR-00813	Bird_HAR715,Prabhakar_HAR575	intergenic	0	0		NA	NA	NA	ENSG00000185551
chr15	96921895	96922139	HAR-00814	Prabhakar_HAR903	intergenic	0	0		NA	NA	NA	ENSG00000185551
chr16	4209651	4209751	HAR-00823	Bird_HAR216,BUSH_HAR32	intergenic	0	0		NA	ENSG00000262312,ENSG00000263105	NA	ENSG00000005339
chr16	4766359	4766984	HAR-00825	Bird_HAR376	intronic	0	0		ENSG00000140623,ENSG00000267795	ENSG00000089486,ENSG00000266994,ENSG00000103199	NA	ENSG00000168101,ENSG00000168096
chr16	31693118	31693231	HAR-00857	Bird_HAR215	intergenic	0	0		ENSG00000261289,ENSG00000259822	ENSG00000213547,ENSG00000261648,ENSG00000230267	NA	ENSG00000140688,ENSG00000197302
chr16	48368381	48368543	HAR-00859	Bird_HAR723	ncRNA_intronic	0	0		NA	NA	NA	ENSG00000266188,ENSG00000265699
chr16	48722595	48722766	HAR-00860	Prabhakar_HAR228	intergenic	0	0		ENSG00000259839,ENSG00000260769,ENSG00000166152	ENSG00000260614,ENSG00000259957,ENSG00000259839,ENSG00000260769	NA	ENSG00000166164
chr16	48879497	48879658	HAR-00861	Prabhakar_HAR181	intergenic	1	0		NA	NA	NA	ENSG00000121274
chr16	62983906	62984264	HAR-00882	Prabhakar_HAR260	intergenic	0	0		NA	NA	NA	ENSG00000179776
chr16	63850349	63850448	HAR-00885	Pollard_HAR51	intergenic	1	0		NA	NA	NA	ENSG00000140937
chr16	64015392	64015780	HAR-00886	Bird_HAR734	intergenic	1	0		NA	NA	NA	ENSG00000140937
chr16	64598893	64599122	HAR-00888	Prabhakar_HAR653	intergenic	0	0		NA	NA	NA	ENSG00000140937
chr16	65178840	65179196	HAR-00889	Bird_HAR735	intergenic	0	0		NA	NA	NA	ENSG00000166548,ENSG00000217555,ENSG00000089505,ENSG00000140931
chr16	65257692	65257877	HAR-00890	Bird_HAR736	intergenic	0	0		NA	NA	NA	ENSG00000183723
chr16	65855149	65855351	HAR-00891	Prabhakar_HAR478	intergenic	0	0		NA	NA	NA	ENSG00000166595,ENSG00000172831,ENSG00000237172,ENSG00000125122,ENSG00000168701,ENSG00000135723,ENSG00000135740,ENSG00000196155,ENSG00000159713,ENSG00000159714
chr16	67448124	67448147	HAR-00892	Toh_HAR203	intronic	0	1		NA	NA	ENSG00000102890,ENSG00000207948,ENSG00000262691	ENSG00000168802,ENSG00000141076
chr16	68690687	68690723	HAR-00894	Toh_HAR364	intronic	0	0		ENSG00000260084	ENSG00000260084	NA	ENSG00000062038
chr16	68988894	68989216	HAR-00895	Prabhakar_HAR714	intronic	1	0		ENSG00000184939,ENSG00000201164	ENSG00000103044,ENSG00000263203,ENSG00000168802	NA	ENSG00000103051,ENSG00000189091
chr16	73129256	73129719	HAR-00899	Bird_HAR218,Toh_HAR93,Pollard_HAR4	intergenic	0	0		ENSG00000225178	NA	NA	ENSG00000140836
chr16	73538973	73539095	HAR-00901	Pollard_HAR32,Toh_HAR524	intergenic	1	0		NA	NA	NA	ENSG00000168404
chr16	73657246	73657645	HAR-00904	Bird_HAR742	intergenic	0	0		NA	NA	NA	ENSG00000186187
chr16	73851858	73851996	HAR-00905	Pollard_HAR200	intergenic	0	0		NA	NA	NA	ENSG00000153774
chr16	80155484	80156013	HAR-00925	Pollard_HAR35,Prabhakar_HAR563	intergenic	1	0		NA	NA	NA	ENSG00000153815
chr16	80319990	80320208	HAR-00927	Bird_HAR749	intergenic	0	0		NA	NA	NA	ENSG00000166455,ENSG00000261609,ENSG00000153815
chr16	82533224	82533547	HAR-00930	Bird_HAR751	intergenic	0	0		NA	NA	NA	ENSG00000103160
chr16	82826380	82826400	HAR-00931	Toh_HAR312	intronic	1	0		NA	NA	NA	ENSG00000103160,ENSG00000103168,ENSG00000103175
chr16	82843103	82843561	HAR-00932	Pollard_HAR87,Prabhakar_HAR900	intronic	0	0		NA	NA	NA	ENSG00000103175
chr16	83360774	83360816	HAR-00934	Toh_HAR546	intronic	0	0		NA	NA	NA	ENSG00000153786
chr16	89647507	89647643	HAR-00936	Bird_HAR752	intronic	0	1		ENSG00000103335,ENSG00000224888,ENSG00000260617,ENSG00000182376,ENSG00000129993,ENSG00000261226,ENSG00000205018,ENSG00000259989,ENSG00000259803,ENSG00000197912,ENSG00000252579,ENSG00000185324	ENSG00000103335,ENSG00000167513,ENSG00000198931,ENSG00000268218,ENSG00000260637,ENSG00000187741	ENSG00000205022,ENSG00000170100,ENSG00000259877,ENSG00000197912,ENSG00000167526,ENSG00000200084,ENSG00000141002,ENSG00000267048,ENSG00000258839	ENSG00000178773
chr17	597337	597546	HAR-00938	Prabhakar_HAR471	intronic	0	0		ENSG00000273288,ENSG00000272636,ENSG00000273172,ENSG00000181031,ENSG00000187624,ENSG00000241525,ENSG00000183688,ENSG00000177370	ENSG00000273288,ENSG00000272636,ENSG00000181031,ENSG00000187624,ENSG00000241525,ENSG00000183688,ENSG00000141252,ENSG00000263300	NA	ENSG00000187624,ENSG00000167699,ENSG00000171861
chr17	2141663	2142105	HAR-00939	Prabhakar_HAR429,Bird_HAR396,Toh_HAR123	intronic	1	1		ENSG00000132383,ENSG00000070366,ENSG00000262810	ENSG00000205899,ENSG00000174231,ENSG00000108963,ENSG00000262664,ENSG00000262533,ENSG00000263050,ENSG00000267200,ENSG00000267195,ENSG00000177374,ENSG00000070366,ENSG00000262810	ENSG00000132383,ENSG00000070366,ENSG00000262810	ENSG00000108963,ENSG00000177374,ENSG00000070366,ENSG00000167720,ENSG00000167721,ENSG00000141258
chr17	33235370	33235651	HAR-00953	Prabhakar_HAR344,Bird_HAR754	intergenic	0	0		NA	NA	NA	ENSG00000006114,ENSG00000141141
chr17	33920184	33920461	HAR-00954	Bird_HAR755	intronic	0	0		NA	NA	NA	ENSG00000225485,ENSG00000108733,ENSG00000179294
chr17	34027689	34027939	HAR-00955	Prabhakar_HAR141	intronic	0	0		ENSG00000267315,ENSG00000172716	NA	NA	ENSG00000166750,ENSG00000179294
chr17	35396141	35396319	HAR-00956	Bird_HAR756,Prabhakar_HAR530	intronic	0	0		ENSG00000236002,ENSG00000005955	ENSG00000108272,ENSG00000129282,ENSG00000267067	NA	ENSG00000172057,ENSG00000008838,ENSG00000126351
chr17	38799124	38799574	HAR-00957	Bird_HAR222,Prabhakar_HAR807	intronic	0	0		NA	NA	NA	ENSG00000213424,ENSG00000167916
chr17	40530662	40530810	HAR-00958	Prabhakar_HAR918	intronic	0	0		NA	ENSG00000168610,ENSG00000108784,ENSG00000108786,ENSG00000108785	NA	ENSG00000198211,ENSG00000168610
chr17	40620289	40620465	HAR-00959	Bird_HAR757	intronic	0	0		NA	NA	NA	ENSG00000033627,ENSG00000161714,ENSG00000181513,ENSG00000186834,ENSG00000184922
chr17	45196806	45197107	HAR-00960	Bird_HAR89	UTR3	0	0	ENSG00000004897	NA	NA	NA	ENSG00000121073
chr17	45762183	45762490	HAR-00961	Bird_HAR223	intergenic	0	0		ENSG00000141279	NA	NA	ENSG00000108829,ENSG00000005882
chr17	46295986	46296213	HAR-00962	Prabhakar_HAR78	intronic	0	0		NA	ENSG00000141279	NA	ENSG00000210741
chr17	46409923	46410129	HAR-00963	Bird_HAR758	intronic	0	0		ENSG00000120093,ENSG00000257178,ENSG00000182742,ENSG00000108511,ENSG00000260027,ENSG00000120068	NA	NA	ENSG00000141232
chr17	52505331	52505523	HAR-00971	Prabhakar_HAR834	intergenic	0	0		NA	NA	NA	ENSG00000136451
chr17	55675589	55675881	HAR-00973	Bird_HAR763,Pollard_HAR90	intronic	1	1		NA	NA	ENSG00000153944	ENSG00000136451,ENSG00000170832
chr17	58077374	58077529	HAR-00974	Bird_HAR764	ncRNA_intronic	0	0		ENSG00000141367,ENSG00000062716,ENSG00000108443,ENSG00000252577,ENSG00000200013	ENSG00000108395,ENSG00000265415,ENSG00000167447,ENSG00000153982,ENSG00000200889,ENSG00000108406,ENSG00000062716,ENSG00000259349,ENSG00000062725	NA	ENSG00000170921,ENSG00000136463
chr17	59337678	59338126	HAR-00975	Prabhakar_HAR208,Bird_HAR765	intronic	0	0		NA	NA	NA	ENSG00000124243,ENSG00000178607,ENSG00000136478
chr17	59444466	59444814	HAR-00976	Bird_HAR766	intronic	1	0		NA	ENSG00000141376	NA	ENSG00000178607,ENSG00000136478,ENSG00000256525
chr17	62538469	62538577	HAR-00979	Pollard_HAR176	intergenic	0	0		ENSG00000176809,ENSG00000264840	ENSG00000176809,ENSG00000272134	NA	ENSG00000108654,ENSG00000258890
chr17	63534630	63534912	HAR-00981	Toh_HAR168,Bird_HAR770	intronic	1	1		ENSG00000272400	ENSG00000154240	NA	ENSG00000182481
chr17	68698507	68698769	HAR-00985	Bird_HAR771	intergenic	0	0		NA	NA	NA	ENSG00000133193,ENSG00000141219
chr17	71159174	71159467	HAR-00988	Bird_HAR773	intergenic	0	1		ENSG00000222545,ENSG00000133195,ENSG00000252274	ENSG00000133195	ENSG00000222545,ENSG00000133195	ENSG00000108469,ENSG00000161526
chr17	71378712	71378863	HAR-00989	Bird_HAR61	intronic	1	0		NA	ENSG00000222545	NA	ENSG00000132478,ENSG00000132471,ENSG00000141569
chr17	71771079	71771518	HAR-00990	BUSH_HAR24	ncRNA_intronic	1	0		NA	NA	NA	ENSG00000204316,ENSG00000188878,ENSG00000167881,ENSG00000182473
chr17	72946056	72946084	HAR-00991	Toh_HAR195	UTR3	0	1	ENSG00000182938	NA	NA	NA	ENSG00000183034,ENSG00000182938
chr17	75778472	75778694	HAR-00994	Prabhakar_HAR149	intergenic	0	1		NA	NA	ENSG00000265121
chr17	77924863	77925031	HAR-00995	Bird_HAR774	intronic	1	1		NA	ENSG00000238331	NA	ENSG00000141574,ENSG00000169660
chr18	18902371	18902584	HAR-01004	Bird_HAR778	intronic	0	0		ENSG00000067900,ENSG00000252325	ENSG00000141449,ENSG00000266283	NA	ENSG00000134508
chr18	21252213	21252713	HAR-01005	Bird_HAR48	intergenic	0	0		NA	NA	NA	ENSG00000154065,ENSG00000053747
chr18	31165208	31165691	HAR-01021	Bird_HAR49	intronic	1	0		NA	NA	NA	ENSG00000186812
chr18	44901786	44902072	HAR-01058	Bird_HAR230	intergenic	0	0		NA	NA	NA	ENSG00000101665
chr18	53726441	53726700	HAR-01071	Prabhakar_HAR13	intergenic	0	0		NA	NA	NA	ENSG00000049759
chr18	54067442	54067852	HAR-01072	Prabhakar_HAR654	intergenic	0	0		NA	NA	NA	ENSG00000049759
chr18	54578345	54578361	HAR-01074	Toh_HAR11	intronic	0	0		NA	NA	NA	ENSG00000166562
chr18	55051565	55051761	HAR-01075	Bird_HAR232	intergenic	0	0		NA	NA	NA	ENSG00000166562
chr18	63331788	63332125	HAR-01082	Bird_HAR799	intergenic	0	0		NA	NA	NA	ENSG00000166479,ENSG00000150636
chr18	64330021	64330302	HAR-01083	Bird_HAR800	intergenic	0	0		NA	NA	NA	ENSG00000171451
chr18	64447815	64448349	HAR-01084	Bird_HAR233	intergenic	0	0		NA	NA	NA	ENSG00000171451
chr18	72511037	72511176	HAR-01090	Pollard_HAR101	intronic	0	0		NA	NA	NA	ENSG00000180011
chr18	76008052	76008235	HAR-01098	Bird_HAR806	intergenic	1	0		NA	ENSG00000263146,ENSG00000256463	NA	ENSG00000101546,ENSG00000101544,ENSG00000178184
chr19	13004946	13005696	HAR-01103	Bird_HAR26	intronic	1	0		NA	NA	NA	ENSG00000179271,ENSG00000008441
chr19	42680044	42680364	HAR-01121	Bird_HAR92	intergenic	1	1		ENSG00000254887,ENSG00000028277,ENSG00000266226,ENSG00000252356	ENSG00000254887,ENSG00000028277,ENSG00000266226,ENSG00000252356	ENSG00000254887,ENSG00000028277,ENSG00000266226	ENSG00000028277,ENSG00000189164
chr19	53230107	53230497	HAR-01123	Bird_HAR377	intronic	0	0		ENSG00000189190,ENSG00000207711,ENSG00000208016,ENSG00000207706,ENSG00000207722,ENSG00000207862,ENSG00000207629,ENSG00000207738,ENSG00000207553,ENSG00000207977,ENSG00000207549,ENSG00000207734,ENSG00000207981,ENSG00000207735,ENSG00000207837,ENSG00000251843,ENSG00000207799,ENSG00000207925,ENSG00000211532,ENSG00000207987,ENSG00000207803,ENSG00000207747,ENSG00000252734,ENSG00000207946	ENSG00000167554,ENSG00000269535,ENSG00000198482,ENSG00000269118	NA	ENSG00000105483,ENSG00000213020
chr2	6485395	6485718	HAR-01125	Bird_HAR254	intergenic	1	0		NA	NA	NA
chr2	8012025	8012161	HAR-01128	Prabhakar_HAR811	intergenic	0	0		ENSG00000226506	NA	NA	ENSG00000115738
chr2	11242506	11242669	HAR-01129	Bird_HAR825	ncRNA_intronic	0	0		ENSG00000143870,ENSG00000162975	ENSG00000143870	NA	ENSG00000169016
chr2	20698159	20698282	HAR-01137	Bird_HAR867	intergenic	0	0		NA	NA	NA	ENSG00000143878
chr2	22552419	22552710	HAR-01147	Bird_HAR887	intergenic	1	0		NA	NA	NA
chr2	22886044	22886184	HAR-01150	Bird_HAR889	intergenic	0	0		NA	NA	NA
chr2	23555047	23555340	HAR-01153	Prabhakar_HAR26	intergenic	0	0		NA	NA	NA	ENSG00000119771
chr2	25303790	25304198	HAR-01156	Bird_HAR51	intronic	1	0		ENSG00000237953,ENSG00000224165,ENSG00000202479,ENSG00000115137	ENSG00000084710	NA	ENSG00000084710
chr2	26032794	26033230	HAR-01157	Bird_HAR894	intronic	0	0		NA	NA	NA	ENSG00000143970,ENSG00000084731
chr2	31298474	31298518	HAR-01160	Toh_HAR334	intronic	1	0		NA	NA	NA	ENSG00000158089
chr2	36566967	36567298	HAR-01166	Bird_HAR896	intergenic	1	0		NA	NA	NA	ENSG00000150938
chr2	36616426	36616665	HAR-01167	Bird_HAR897	intronic	1	0		NA	NA	NA	ENSG00000115841
chr2	36752990	36753338	HAR-01168	Bird_HAR898	intronic	0	0		NA	NA	NA	ENSG00000150938
chr2	38260969	38261148	HAR-01169	Bird_HAR899	ncRNA_intronic	0	0		NA	NA	NA	ENSG00000138061
chr2	39836618	39836722	HAR-01170	Bird_HAR900	intergenic	0	0		NA	NA	NA	ENSG00000011566
chr2	44252259	44252551	HAR-01173	Prabhakar_HAR163	intergenic	0	0		NA	ENSG00000226972	NA	ENSG00000138095
chr2	44944607	44944914	HAR-01176	Toh_HAR391,Bird_HAR252	intronic	0	0		NA	NA	NA	ENSG00000138081
chr2	66759651	66759872	HAR-01193	Prabhakar_HAR855	intronic	0	0		NA	ENSG00000143995	NA	ENSG00000143995
chr2	66913816	66914219	HAR-01194	Toh_HAR49,Prabhakar_HAR630	intergenic	0	0		NA	NA	NA	ENSG00000143995
chr2	66927809	66927951	HAR-01195	Bird_HAR255	intergenic	0	0		NA	NA	NA	ENSG00000143971,ENSG00000197223,ENSG00000143995
chr2	67153608	67153996	HAR-01196	Prabhakar_HAR925	intergenic	0	0		NA	NA	NA
chr2	67448415	67448430	HAR-01197	Toh_HAR303	intergenic	0	0		NA	NA	NA	ENSG00000143995
chr2	68069816	68070029	HAR-01198	Bird_HAR908	intergenic	0	0		NA	NA	NA
chr2	86695339	86695551	HAR-01215	Bird_HAR256	intronic	0	0		ENSG00000228363,ENSG00000115561,ENSG00000229615,ENSG00000172116,ENSG00000233671	ENSG00000187627,ENSG00000230395	NA	ENSG00000068615,ENSG00000115548
chr2	100765546	100765724	HAR-01221	Prabhakar_HAR806	intergenic	0	0		NA	ENSG00000222274	NA	ENSG00000170485,ENSG00000071082
chr2	103467243	103467418	HAR-01222	Prabhakar_HAR431,Bird_HAR817	intergenic	0	0		NA	NA	NA
chr2	105031263	105031550	HAR-01225	Prabhakar_HAR359,Bird_HAR818	intergenic	0	0		ENSG00000256637,ENSG00000232597,ENSG00000269707,ENSG00000233639,ENSG00000198914	ENSG00000256637,ENSG00000232597,ENSG00000230690,ENSG00000228528,ENSG00000269707,ENSG00000233639,ENSG00000198914,ENSG00000239587,ENSG00000229743	NA	ENSG00000198914
chr2	105561548	105561747	HAR-01227	Bird_HAR236	intergenic	0	0		NA	NA	NA	ENSG00000071051
chr2	109040187	109040349	HAR-01230	Bird_HAR821	intergenic	0	0		ENSG00000135968,ENSG00000153201,ENSG00000235644	ENSG00000153201	NA	ENSG00000169756
chr2	114959690	114959873	HAR-01238	Bird_HAR826	intergenic	0	0		NA	NA	NA
chr2	121832783	121833140	HAR-01246	BUSH_HAR28,Toh_HAR238,Prabhakar_HAR4	intergenic	1	1		ENSG00000229774,ENSG00000074047	ENSG00000229774,ENSG00000074047	ENSG00000163083,ENSG00000229774
chr2	148222413	148222624	HAR-01286	Prabhakar_HAR401,Bird_HAR847	intergenic	0	0		NA	NA	NA	ENSG00000264549,ENSG00000115963
chr2	152208554	152208813	HAR-01287	Bird_HAR242	intergenic	0	0		NA	NA	NA	ENSG00000080345
chr2	157012772	157013338	HAR-01292	Bird_HAR848	intergenic	0	0		NA	NA	NA	ENSG00000153234,ENSG00000115159
chr2	162286139	162286320	HAR-01299	Prabhakar_HAR500	intergenic	0	0		ENSG00000136560,ENSG00000227403,ENSG00000235724,ENSG00000197635,ENSG00000078098	ENSG00000136560,ENSG00000227403,ENSG00000235724,ENSG00000115267	NA
chr2	172201674	172202019	HAR-01313	Bird_HAR857	intronic	0	0		NA	NA	NA	ENSG00000115806,ENSG00000128708
chr2	172430319	172430657	HAR-01314	Prabhakar_HAR454	intergenic	0	1		NA	ENSG00000115840	ENSG00000128683,ENSG00000115844,ENSG00000236651,ENSG00000232555	ENSG00000128708
chr2	172977975	172977988	HAR-01315	Toh_HAR148	intergenic	0	0		NA	ENSG00000077380,ENSG00000268821	NA	ENSG00000115827,ENSG00000077380
chr2	174973161	174973869	HAR-01318	Bird_HAR243	intronic	0	0		NA	NA	NA
chr2	176990517	176990644	HAR-01324	Toh_HAR412	downstream	0	1	ENSG00000128709	NA	NA	NA
chr2	177683196	177683218	HAR-01325	Toh_HAR12	intergenic	0	0		ENSG00000175879,ENSG00000128652,ENSG00000237380,ENSG00000251746	ENSG00000175879,ENSG00000128652,ENSG00000251746	NA	ENSG00000224189
chr2	178094013	178094226	HAR-01328	Bird_HAR860	downstream	0	0	ENSG00000116044	NA	NA	NA	ENSG00000170144,ENSG00000116044,ENSG00000018510
chr2	181186468	181186808	HAR-01331	Prabhakar_HAR760	intergenic	0	0		NA	ENSG00000170035,ENSG00000236153	NA	ENSG00000170035
chr2	187399182	187399317	HAR-01340	Bird_HAR863	intergenic	0	0		NA	NA	NA	ENSG00000138448
chr2	190767096	190767134	HAR-01342	Toh_HAR533	intergenic	0	0		NA	NA	NA	ENSG00000128694
chr2	199183373	199183662	HAR-01349	Bird_HAR865	intergenic	0	0		ENSG00000238698	NA	NA
chr2	199951905	199952123	HAR-01350	Bird_HAR247	intergenic	0	0		NA	NA	NA
chr2	201038051	201038500	HAR-01352	Prabhakar_HAR686	intergenic	1	0		NA	NA	NA	ENSG00000162972,ENSG00000196141
chr2	206867685	206867848	HAR-01366	Bird_HAR868	UTR3	0	0	ENSG00000114933	NA	NA	NA	ENSG00000114933
chr2	207710459	207710766	HAR-01368	Bird_HAR870	intergenic	0	0		NA	NA	NA
chr2	208297115	208297758	HAR-01369	Prabhakar_HAR91,Toh_HAR115	intergenic	0	0		NA	NA	NA
chr2	217047820	217047838	HAR-01384	Toh_HAR246	intronic	0	0		ENSG00000138375	ENSG00000138375,ENSG00000235042,ENSG00000241520	NA
chr2	217501520	217501623	HAR-01385	Bird_HAR880	intronic	1	1		NA	NA	NA	ENSG00000115461
chr2	217728731	217728904	HAR-01386	Prabhakar_HAR826	intergenic	0	0		NA	NA	NA	ENSG00000115461
chr2	219933896	219934115	HAR-01387	Prabhakar_HAR280	intergenic	0	0		ENSG00000240317,ENSG00000187736	ENSG00000187736	NA	ENSG00000187736,ENSG00000144567,ENSG00000158552,ENSG00000144591
chr2	220289006	220289313	HAR-01389	Bird_HAR882,Prabhakar_HAR118	intronic	0	0		ENSG00000072195,ENSG00000144591,ENSG00000268603,ENSG00000188760,ENSG00000123989,ENSG00000124006,ENSG00000268896,ENSG00000265252	ENSG00000072195,ENSG00000144591,ENSG00000268603,ENSG00000227432,ENSG00000072182,ENSG00000188760,ENSG00000123989,ENSG00000124006,ENSG00000268896,ENSG00000265252	NA	ENSG00000175084
chr2	223040193	223040689	HAR-01400	Bird_HAR886	intergenic	0	0		NA	NA	NA	ENSG00000236445
chr2	230138115	230138367	HAR-01404	Prabhakar_HAR363	intergenic	1	0		ENSG00000228226	ENSG00000228226	NA	ENSG00000153823
chr2	237776689	237776707	HAR-01407	Toh_HAR409	intergenic	0	0		NA	NA	NA	ENSG00000163359,ENSG00000115648
chr20	708975	709065	HAR-01409	Toh_HAR9	intergenic	1	1		ENSG00000101266,ENSG00000271303,ENSG00000270299,ENSG00000215397	ENSG00000125841,ENSG00000225377,ENSG00000271303,ENSG00000270299,ENSG00000215397	NA	ENSG00000271303
chr20	6956241	6956311	HAR-01415	Toh_HAR153	intergenic	0	0		NA	NA	NA	ENSG00000125845
chr20	8633306	8633528	HAR-01420	Prabhakar_HAR102,Toh_HAR42	intronic	0	0		ENSG00000226262	ENSG00000182621	NA	ENSG00000182621
chr20	8965545	8965731	HAR-01422	Bird_HAR934,Prabhakar_HAR715	intergenic	0	0		NA	NA	NA	ENSG00000101333
chr20	11109526	11109672	HAR-01423	Prabhakar_HAR808	intergenic	0	0		NA	NA	NA	ENSG00000101384
chr20	11858335	11858499	HAR-01424	Toh_HAR458	intergenic	0	0		NA	NA	NA	ENSG00000163635
chr20	21026209	21026546	HAR-01432	Prabhakar_HAR508	intergenic	1	0		NA	NA	NA	ENSG00000259974
chr20	30425199	30425393	HAR-01436	Bird_HAR52,Toh_HAR114,BUSH_HAR4	intergenic	0	0		ENSG00000088356,ENSG00000101331,ENSG00000226239,ENSG00000224452	ENSG00000088356,ENSG00000252623,ENSG00000101331,ENSG00000226239,ENSG00000101336,ENSG00000212571	NA	ENSG00000101350
chr20	30753252	30753274	HAR-01437	Toh_HAR445	UTR3	0	0	ENSG00000101337	NA	NA	NA	ENSG00000088305
chr20	36479495	36479673	HAR-01438	Prabhakar_HAR17,Toh_HAR13	intronic	1	0		NA	NA	NA	ENSG00000149633
chr20	39380382	39380593	HAR-01445	Bird_HAR921	intergenic	0	0		NA	NA	NA	ENSG00000132793
chr20	39488233	39488273	HAR-01447	Toh_HAR225	intergenic	1	0		NA	NA	NA	ENSG00000204103,ENSG00000124177
chr20	39825490	39825831	HAR-01448	Bird_HAR922	intronic	1	0		ENSG00000174306	ENSG00000174306,ENSG00000235102	NA	ENSG00000124181
chr20	43459995	43460214	HAR-01456	Prabhakar_HAR333	intergenic	1	0		NA	NA	NA	ENSG00000124145
chr20	51822984	51823091	HAR-01461	Bird_HAR927	intronic	0	0		NA	NA	NA	ENSG00000171940
chr20	53493401	53493695	HAR-01462	Bird_HAR928,Prabhakar_HAR695	intergenic	0	0		NA	NA	NA	ENSG00000101134
chr20	56846854	56847210	HAR-01463	Bird_HAR929	ncRNA_intronic	1	0		NA	NA	NA	ENSG00000124222
chr20	61717153	61717362	HAR-01467	Bird_HAR931	downstream	1	1		NA	NA	NA	ENSG00000125514,ENSG00000101152
chr21	16066426	16066640	HAR-01472	Prabhakar_HAR204	intergenic	0	0		NA	NA	NA	ENSG00000180530
chr21	18215634	18215851	HAR-01477	Toh_HAR98,Bird_HAR262	intergenic	1	0		NA	ENSG00000215386,ENSG00000270139,ENSG00000207638	NA	ENSG00000215386
chr21	28048616	28048730	HAR-01486	Bird_HAR101	intergenic	0	0		NA	NA	NA	ENSG00000154734
chr21	35467109	35467184	HAR-01495	Toh_HAR113	UTR5	0	0	ENSG00000198743	NA	NA	NA	ENSG00000237945
chr21	46096219	46096503	HAR-01498	Bird_HAR102	intronic	0	0		NA	NA	NA	ENSG00000186866,ENSG00000173638,ENSG00000183570
chr21	46096900	46097077	HAR-01499	Bird_HAR946	intronic	0	0		NA	NA	NA	ENSG00000187175,ENSG00000173638
chr22	34360462	34360697	HAR-01503	Bird_HAR266	intergenic	0	0		NA	NA	NA	ENSG00000221963,ENSG00000100320
chr22	36168924	36169092	HAR-01504	Prabhakar_HAR930	intronic	0	0		NA	NA	NA	ENSG00000166897
chr22	36985968	36985989	HAR-01505	Toh_HAR358	intronic	0	0		NA	NA	NA	ENSG00000100151,ENSG00000184381,ENSG00000185022,ENSG00000198792,ENSG00000213923
chr22	38549322	38549487	HAR-01506	Bird_HAR948	intronic	0	0		NA	NA	NA	ENSG00000184381,ENSG00000187051
chr22	42714263	42714365	HAR-01507	Pollard_HAR116	intergenic	1	1		ENSG00000235568	ENSG00000235568	ENSG00000235568	ENSG00000235568,ENSG00000241484
chr22	43400516	43400688	HAR-01508	Prabhakar_HAR496	intronic	1	0		NA	NA	NA	ENSG00000100347,ENSG00000188677
chr22	49354866	49355233	HAR-01510	Prabhakar_HAR384	intergenic	0	0		NA	ENSG00000229275,ENSG00000238192	NA	ENSG00000100288
chr22	49497313	49497599	HAR-01511	Pollard_HAR72,Prabhakar_HAR652	intergenic	1	0		NA	NA	NA	ENSG00000100299
chr3	683637	683894	HAR-01517	Prabhakar_HAR2	intergenic	0	0		NA	NA	NA	ENSG00000134115
chr3	1007929	1008395	HAR-01520	Toh_HAR282,Prabhakar_HAR877,Bird_HAR282	intergenic	0	0		NA	NA	NA	ENSG00000183283
chr3	23150284	23150350	HAR-01544	Toh_HAR373	intergenic	0	0		NA	NA	NA	ENSG00000170142
chr3	28307320	28307509	HAR-01549	Pollard_HAR197	intronic	1	0		NA	ENSG00000272282,ENSG00000163508	NA	ENSG00000187118
chr3	58810252	58810482	HAR-01560	Bird_HAR272	intronic	1	0		NA	NA	NA
chr3	64190808	64190899	HAR-01577	BUSH_HAR53	intronic	0	0		NA	NA	NA	ENSG00000163636,ENSG00000163637
chr3	64525479	64525517	HAR-01578	Toh_HAR389	intronic	0	0		ENSG00000243149,ENSG00000264871,ENSG00000151276	ENSG00000243149,ENSG00000264871,ENSG00000270059	NA	ENSG00000241684,ENSG00000163638,ENSG00000151276,ENSG00000138316
chr3	64575702	64575853	HAR-01579	Bird_HAR998	intronic	0	0		NA	NA	NA
chr3	70669039	70669617	HAR-01598	Toh_HAR327,Prabhakar_HAR868	intergenic	0	0		NA	NA	NA	ENSG00000114861
chr3	70778754	70779161	HAR-01600	Bird_HAR1004	intergenic	0	0		NA	NA	NA	ENSG00000114861
chr3	71441922	71442045	HAR-01601	Toh_HAR434	intronic	0	0		NA	NA	NA	ENSG00000114861
chr3	79490980	79491051	HAR-01612	Toh_HAR465	intronic	0	0		NA	NA	NA	ENSG00000169855
chr3	81389425	81389711	HAR-01617	Bird_HAR278	intergenic	0	0		NA	NA	NA	ENSG00000169855,ENSG00000114480
chr3	82051823	82052446	HAR-01619	Bird_HAR1011	intergenic	1	0		NA	NA	NA	ENSG00000114480
chr3	85515186	85515579	HAR-01625	Bird_HAR1013	intronic	0	0		NA	NA	NA	ENSG00000175161
chr3	87278929	87279122	HAR-01632	Bird_HAR1019	intronic	0	0		NA	NA	NA	ENSG00000083937
chr3	99600025	99600284	HAR-01642	Bird_HAR949	ncRNA_intronic	0	0		NA	NA	NA	ENSG00000221369
chr3	107317832	107318292	HAR-01646	Bird_HAR952	intronic	1	0		NA	NA	NA	ENSG00000242759,ENSG00000243701
chr3	109203037	109203269	HAR-01649	Bird_HAR953	intronic	0	0		NA	NA	NA	ENSG00000114446
chr3	114182976	114183217	HAR-01654	Bird_HAR957	intronic	0	0		NA	ENSG00000181722	NA	ENSG00000091986
chr3	137610486	137611129	HAR-01672	Bird_HAR269	intergenic	0	0		NA	ENSG00000242070	NA	ENSG00000118007
chr3	140103136	140103291	HAR-01675	Prabhakar_HAR489,Bird_HAR965	intronic	0	0		NA	NA	NA	ENSG00000158234
chr3	143388102	143388318	HAR-01677	Bird_HAR967	intronic	0	0		ENSG00000163714,ENSG00000243733,ENSG00000175040,ENSG00000241679	ENSG00000163714,ENSG00000268129,ENSG00000243733,ENSG00000241679	NA	ENSG00000175066
chr3	159925086	159925305	HAR-01690	Bird_HAR972	intergenic	0	0		NA	NA	NA	ENSG00000168827,ENSG00000079257,ENSG00000118855,ENSG00000180044
chr3	173124422	173124600	HAR-01700	Prabhakar_HAR323,Bird_HAR977	intronic	0	0		NA	NA	NA	ENSG00000144962,ENSG00000169760
chr3	173680516	173680913	HAR-01701	Prabhakar_HAR64	intronic	0	0		NA	NA	NA	ENSG00000114346
chr3	173820082	173820381	HAR-01702	Bird_HAR978	intronic	0	0		NA	NA	NA	ENSG00000144959
chr3	174629632	174629905	HAR-01706	Prabhakar_HAR168,Toh_HAR112	intronic	0	0		NA	ENSG00000271842	NA	ENSG00000182768
chr3	180952322	180952568	HAR-01713	Prabhakar_HAR633	ncRNA_intronic	0	0		NA	NA	NA	ENSG00000058056
chr3	182555637	182555812	HAR-01716	Bird_HAR981	intronic	0	0		NA	NA	NA	ENSG00000058063
chr3	184069290	184069608	HAR-01718	Prabhakar_HAR707	intronic	1	1		NA	ENSG00000234371,ENSG00000175193,ENSG00000263932	ENSG00000234371,ENSG00000175193,ENSG00000263932,ENSG00000175166,ENSG00000114867,ENSG00000090539	ENSG00000114867
chr3	185957096	185957346	HAR-01719	Prabhakar_HAR622	intronic	1	0		ENSG00000171658,ENSG00000266670,ENSG00000244405	ENSG00000171658,ENSG00000244405	NA	ENSG00000244405,ENSG00000114859,ENSG00000163882,ENSG00000182580,ENSG00000156931
chr3	187628086	187628380	HAR-01721	Prabhakar_HAR526	intergenic	0	0		NA	NA	NA	ENSG00000244405
chr3	188917997	188918285	HAR-01723	Prabhakar_HAR411	intronic	0	0		NA	NA	NA	ENSG00000127241
chr3	193419918	193420024	HAR-01726	Bird_HAR984,Toh_HAR531	intergenic	0	0		ENSG00000178772	ENSG00000230102	NA	ENSG00000214145,ENSG00000114315
chr4	1357225	1357376	HAR-01729	Bird_HAR1031	intronic	0	1		ENSG00000178222,ENSG00000227189,ENSG00000215367,ENSG00000273179,ENSG00000159692,ENSG00000179979,ENSG00000235608,ENSG00000272783,ENSG00000244459,ENSG00000174137,ENSG00000207009,ENSG00000013810,ENSG00000168936,ENSG00000218422	ENSG00000168993,ENSG00000178222,ENSG00000251652,ENSG00000227189,ENSG00000215367,ENSG00000273179,ENSG00000159674,ENSG00000163945,ENSG00000179979,ENSG00000235608,ENSG00000244459,ENSG00000174137,ENSG00000013810,ENSG00000168936,ENSG00000218422	ENSG00000178222,ENSG00000273179,ENSG00000159692,ENSG00000179979,ENSG00000249784,ENSG00000109685,ENSG00000216105,ENSG00000185049	ENSG00000159674,ENSG00000174137
chr4	11967725	11968067	HAR-01734	Prabhakar_HAR831	intergenic	0	0		ENSG00000251152	ENSG00000249631	NA	ENSG00000002587
chr4	14619712	14619867	HAR-01737	Prabhakar_HAR687	intergenic	0	0		NA	NA	NA	ENSG00000137449
chr4	25823251	25823544	HAR-01750	Prabhakar_HAR158,Bird_HAR1053	intronic	0	0		NA	NA	NA	ENSG00000168214
chr4	26010380	26010570	HAR-01751	Bird_HAR1054	intergenic	0	0		NA	NA	NA	ENSG00000168214
chr4	53463734	53463752	HAR-01772	Toh_HAR50	UTR3	0	0	ENSG00000109189	NA	NA	NA	ENSG00000128045
chr4	58304162	58304436	HAR-01779	Bird_HAR1067	intergenic	0	0		NA	NA	NA
chr4	58474034	58474363	HAR-01782	Bird_HAR1069	intergenic	0	0		NA	NA	NA
chr4	58502039	58502211	HAR-01783	Toh_HAR187,Bird_HAR1070	intergenic	1	0		NA	NA	NA
chr4	77296648	77296912	HAR-01801	Bird_HAR1073	intronic	0	0		NA	NA	NA
chr4	99642385	99642689	HAR-01821	Prabhakar_HAR665	intergenic	0	0		NA	ENSG00000248144	NA	ENSG00000168785
chr4	119161032	119161048	HAR-01837	Toh_HAR308	intronic	0	0		NA	NA	NA	ENSG00000174599,ENSG00000164100
chr4	124317982	124317996	HAR-01839	Toh_HAR108	UTR5	1	1	ENSG00000164056	NA	NA	NA	ENSG00000164056
chr4	129474784	129474884	HAR-01841	Toh_HAR333	intergenic	1	0		NA	NA	NA	ENSG00000164040,ENSG00000151466,ENSG00000151470
chr4	138778880	138778977	HAR-01851	Pollard_HAR79	intergenic	0	0		NA	NA	NA	ENSG00000189184
chr4	138785142	138785399	HAR-01852	Toh_HAR167,Pollard_HAR110	intergenic	0	0		NA	NA	NA	ENSG00000189184
chr4	139646306	139646660	HAR-01853	Bird_HAR1032	intergenic	0	0		NA	NA	NA	ENSG00000248307,ENSG00000189184,ENSG00000151012
chr4	154408995	154409108	HAR-01863	Bird_HAR283	intronic	0	0		NA	ENSG00000121211,ENSG00000263596,ENSG00000121210	NA	ENSG00000109654
chr4	159086087	159086309	HAR-01867	Bird_HAR1039	intronic	1	0		NA	NA	NA	ENSG00000164125
chr4	166605039	166605058	HAR-01871	Toh_HAR261	intergenic	0	0		NA	NA	NA	ENSG00000170088
chr4	169664823	169665087	HAR-01874	Prabhakar_HAR712	intronic	0	0		NA	NA	NA	ENSG00000181381,ENSG00000129116
chr4	172031952	172032077	HAR-01877	Toh_HAR525	intergenic	0	0		NA	NA	NA	ENSG00000174473
chr4	174420140	174420356	HAR-01881	Prabhakar_HAR176	intergenic	0	0		ENSG00000234801	NA	NA
chr4	178272898	178273376	HAR-01885	BUSH_HAR59,Toh_HAR89,Prabhakar_HAR45,Bird_HAR402	intronic	1	0		NA	NA	NA	ENSG00000150630
chr4	183673472	183673695	HAR-01904	Bird_HAR110	intronic	0	0		NA	NA	NA	ENSG00000248197
chr4	189371898	189372062	HAR-01908	Prabhakar_HAR474,Bird_HAR1050	intergenic	1	0		NA	NA	NA
chr5	418889	419087	HAR-01909	Bird_HAR1121	intronic	1	0		ENSG00000073578,ENSG00000063438,ENSG00000221990,ENSG00000180104,ENSG00000066230,ENSG00000250385,ENSG00000171368,ENSG00000247872	ENSG00000250020,ENSG00000249915,ENSG00000248925,ENSG00000063438,ENSG00000248949,ENSG00000049656	NA	ENSG00000063438
chr5	27124509	27124543	HAR-01928	Toh_HAR453	intergenic	0	0		NA	NA	NA
chr5	31095288	31095401	HAR-01937	Bird_HAR1115	intergenic	0	0		NA	NA	NA	ENSG00000213066
chr5	35041966	35042016	HAR-01939	Toh_HAR22	intronic	0	0		NA	NA	NA	ENSG00000152611
chr5	37906572	37906931	HAR-01940	Prabhakar_HAR124	intergenic	0	0		NA	NA	NA	ENSG00000168621
chr5	38641161	38641416	HAR-01941	Prabhakar_HAR511	ncRNA_intronic	1	0		NA	ENSG00000113594,ENSG00000249911	NA	ENSG00000113594
chr5	44516207	44516460	HAR-01945	Bird_HAR1118	intergenic	0	0		NA	NA	NA	ENSG00000112996
chr5	51061623	51061913	HAR-01948	Prabhakar_HAR365	intergenic	0	0		NA	NA	NA	ENSG00000151883
chr5	52846321	52846528	HAR-01951	Bird_HAR1123	intergenic	0	0		NA	NA	NA	ENSG00000164258
chr5	53324577	53324872	HAR-01953	Bird_HAR1125	intronic	0	0		NA	NA	NA	ENSG00000134363,ENSG00000164258
chr5	55972024	55972398	HAR-01955	Prabhakar_HAR179	intergenic	0	0		NA	NA	NA	ENSG00000095015
chr5	59748986	59749314	HAR-01956	Prabhakar_HAR970,Bird_HAR1126	intronic	0	0		NA	NA	NA	ENSG00000152931
chr5	85883765	85883929	HAR-01969	Bird_HAR1132	intergenic	0	0		NA	NA	NA	ENSG00000127184
chr5	88125994	88126264	HAR-01973	Bird_HAR1135	intronic	1	0		NA	NA	NA	ENSG00000081189
chr5	89637746	89638170	HAR-01975	Prabhakar_HAR108	intergenic	0	0		NA	NA	NA	ENSG00000245526,ENSG00000081189
chr5	90786192	90786694	HAR-01976	Prabhakar_HAR897	intergenic	0	0		NA	NA	NA
chr5	92216309	92216451	HAR-01980	Prabhakar_HAR151	intergenic	0	0		NA	NA	NA	ENSG00000100266
chr5	92413618	92413987	HAR-01981	Bird_HAR307	intergenic	1	0		NA	NA	NA	ENSG00000237187
chr5	94057197	94057395	HAR-01985	Prabhakar_HAR725	intronic	0	0		NA	NA	NA	ENSG00000133302
chr5	106814201	106814349	HAR-01994	Prabhakar_HAR704	intronic	0	0		NA	NA	NA	ENSG00000145743
chr5	106995719	106995937	HAR-01995	Bird_HAR296	intronic	0	0		NA	NA	NA	ENSG00000184349
chr5	119732999	119733137	HAR-02010	Prabhakar_HAR327	intergenic	0	0		NA	NA	NA	ENSG00000184838
chr5	123515726	123515825	HAR-02013	Pollard_HAR114	intergenic	0	0		NA	NA	NA	ENSG00000168916
chr5	125312218	125312658	HAR-02018	Prabhakar_HAR741	intergenic	1	0		NA	NA	NA	ENSG00000155324,ENSG00000168916
chr5	125948717	125949409	HAR-02019	Bird_HAR299	intronic	0	0		NA	NA	NA	ENSG00000164904,ENSG00000164902
chr5	126238148	126238471	HAR-02020	Prabhakar_HAR341	intronic	1	0		NA	NA	NA
chr5	138442000	138442263	HAR-02028	Bird_HAR114,Prabhakar_HAR18	intronic	1	0		ENSG00000044115,ENSG00000201532,ENSG00000249593	ENSG00000044115,ENSG00000120725,ENSG00000252533,ENSG00000015479,ENSG00000252213,ENSG00000200959	NA	ENSG00000113013,ENSG00000044115,ENSG00000146006,ENSG00000120725
chr5	138483147	138483445	HAR-02029	Prabhakar_HAR981	intronic	1	0		NA	ENSG00000044115,ENSG00000146006	NA	ENSG00000132563,ENSG00000113013,ENSG00000146006,ENSG00000120725
chr5	141098672	141098984	HAR-02030	Prabhakar_HAR332	intergenic	0	0		ENSG00000156453,ENSG00000226040,ENSG00000081791,ENSG00000271871,ENSG00000013561,ENSG00000113555	ENSG00000156453,ENSG00000081791,ENSG00000271871,ENSG00000013561,ENSG00000113555	NA	ENSG00000120318,ENSG00000113552
chr5	141183856	141184035	HAR-02031	Bird_HAR1089	intergenic	0	0		ENSG00000156453	ENSG00000156453	NA	ENSG00000197948,ENSG00000013561
chr5	148251974	148252143	HAR-02038	Bird_HAR1091	intergenic	0	0		NA	NA	NA	ENSG00000157510
chr5	149709492	149709624	HAR-02039	Bird_HAR1092	intergenic	0	0		NA	NA	NA	ENSG00000113721,ENSG00000183876,ENSG00000070814
chr5	153640308	153640363	HAR-02040	Toh_HAR170	intronic	0	0		NA	NA	NA	ENSG00000164574
chr5	168313366	168313436	HAR-02071	Toh_HAR377	intronic	0	0		NA	NA	NA	ENSG00000204767
chr5	168998530	168998612	HAR-02072	Toh_HAR14	intergenic	0	0		ENSG00000248965	NA	NA	ENSG00000204767
chr5	178551757	178551900	HAR-02079	Toh_HAR387	intronic	0	0		ENSG00000264205,ENSG00000253652,ENSG00000251545,ENSG00000204661,ENSG00000228259	ENSG00000197451,ENSG00000113240,ENSG00000250420,ENSG00000213328,ENSG00000198939,ENSG00000176783,ENSG00000204661,ENSG00000228259	NA	ENSG00000177932
chr6	2073266	2073346	HAR-02083	Toh_HAR484	intronic	0	0		ENSG00000236086	NA	NA	ENSG00000054598
chr6	2111510	2111876	HAR-02084	Bird_HAR117,Toh_HAR130,Prabhakar_HAR159	intronic	0	0		ENSG00000054598	ENSG00000054598,ENSG00000112699	NA	ENSG00000054598
chr6	2396540	2396671	HAR-02086	Bird_HAR1168	ncRNA_intronic	1	0		NA	NA	NA	ENSG00000054598
chr6	2415513	2415639	HAR-02087	Prabhakar_HAR662	intergenic	0	0		NA	NA	NA	ENSG00000112699
chr6	6761458	6761586	HAR-02090	Bird_HAR1183	intergenic	0	0		NA	NA	NA	ENSG00000112799
chr6	9425865	9426145	HAR-02093	Prabhakar_HAR736	intergenic	0	0		NA	NA	NA	ENSG00000183674,ENSG00000263705
chr6	18697706	18697957	HAR-02099	Prabhakar_HAR587	intergenic	0	0		NA	NA	NA
chr6	19721149	19721270	HAR-02101	Pollard_HAR196	intergenic	0	0		NA	NA	NA
chr6	22117981	22118241	HAR-02105	Prabhakar_HAR659,Pollard_HAR159	ncRNA_intronic	0	0		NA	NA	NA	ENSG00000124766
chr6	33775673	33775810	HAR-02108	Prabhakar_HAR268	intergenic	0	0		ENSG00000124493	ENSG00000124493	NA	ENSG00000096395
chr6	35564369	35564646	HAR-02110	Prabhakar_HAR708	intronic	1	0		ENSG00000265527,ENSG00000223063,ENSG00000096060,ENSG00000157343,ENSG00000232909	ENSG00000096060,ENSG00000223063,ENSG00000157343,ENSG00000232909,ENSG00000220734,ENSG00000196748,ENSG00000204140	NA
chr6	37676255	37676392	HAR-02111	Bird_HAR1169	intergenic	0	0		ENSG00000112130,ENSG00000137200,ENSG00000199938	ENSG00000137200,ENSG00000263926,ENSG00000112139	NA	ENSG00000112139
chr6	43651137	43651335	HAR-02117	Prabhakar_HAR638	intronic	0	0		ENSG00000172426,ENSG00000218107,ENSG00000236961,ENSG00000231881,ENSG00000237686,ENSG00000183239	ENSG00000218107,ENSG00000231881,ENSG00000237686,ENSG00000183239	NA	ENSG00000137221,ENSG00000171453,ENSG00000137207,ENSG00000172432,ENSG00000124688,ENSG00000096080,ENSG00000112715
chr6	51910321	51910556	HAR-02133	Bird_HAR1176,Prabhakar_HAR716	intronic	1	0		NA	NA	NA	ENSG00000180872,ENSG00000008197
chr6	52892255	52892276	HAR-02134	Toh_HAR264	intronic	0	0		NA	NA	NA	ENSG00000112146
chr6	90861619	90861982	HAR-02155	Bird_HAR1187	intronic	1	0		NA	NA	NA	ENSG00000112182
chr6	91354220	91354467	HAR-02156	Prabhakar_HAR120	intergenic	0	0		NA	NA	NA	ENSG00000118412,ENSG00000112159
chr6	106052103	106052293	HAR-02185	Prabhakar_HAR22	intergenic	1	0		NA	NA	NA	ENSG00000057657
chr6	106559095	106559230	HAR-02187	Bird_HAR1145	intergenic	0	0		NA	NA	NA	ENSG00000057657
chr6	107989983	107990256	HAR-02190	Prabhakar_HAR198	intergenic	1	0		ENSG00000178409	ENSG00000178409,ENSG00000252125	NA	ENSG00000112320
chr6	112530998	112531212	HAR-02192	Bird_HAR1147	intronic	0	0		NA	NA	NA	ENSG00000074935
chr6	116470218	116470433	HAR-02197	Bird_HAR1150	intronic	0	0		NA	NA	NA	ENSG00000111816
chr6	122207200	122207444	HAR-02202	Prabhakar_HAR175	intergenic	0	0		NA	NA	NA	ENSG00000152661
chr6	137864799	137865022	HAR-02209	Bird_HAR1155	intergenic	0	0		NA	NA	NA	ENSG00000177468
chr6	139969851	139970022	HAR-02210	Prabhakar_HAR428,Bird_HAR1156	intergenic	1	0		NA	NA	NA	ENSG00000164442
chr6	140398957	140399312	HAR-02211	Prabhakar_HAR182	intergenic	1	0		NA	NA	NA	ENSG00000164442
chr6	140640228	140640500	HAR-02212	Prabhakar_HAR895	intergenic	0	0		NA	NA	NA	ENSG00000164442
chr6	141379891	141379919	HAR-02214	Toh_HAR294	intergenic	0	0		NA	NA	NA
chr6	143279451	143279742	HAR-02216	Bird_HAR312	intergenic	1	0		NA	NA	NA	ENSG00000010818
chr6	144281931	144281960	HAR-02217	Toh_HAR379	intronic	0	0		NA	NA	NA	ENSG00000118495
chr6	148455819	148456050	HAR-02220	Bird_HAR1159	intergenic	1	0		NA	ENSG00000203727,ENSG00000215223	NA	ENSG00000111961
chr6	148524629	148524835	HAR-02221	Bird_HAR1160	intergenic	1	0		NA	NA	NA	ENSG00000203727
chr6	148556738	148556854	HAR-02222	Bird_HAR1161	intergenic	0	0		NA	NA	NA	ENSG00000111961
chr6	153330426	153331369	HAR-02225	Bird_HAR313	downstream	0	0	ENSG00000091844	NA	NA	NA	ENSG00000112031
chr6	154897442	154898217	HAR-02226	Bird_HAR406	intergenic	0	0		NA	NA	NA	ENSG00000213079
chr6	165467381	165467571	HAR-02235	Prabhakar_HAR934	intergenic	0	0		NA	NA	NA
chr7	1277112	1277145	HAR-02236	Toh_HAR149	downstream	1	1	ENSG00000164853	NA	NA	NA	ENSG00000164853
chr7	2205923	2206163	HAR-02237	Toh_HAR26,Bird_HAR7,Pollard_HAR3	intronic	1	1		ENSG00000164880,ENSG00000198517,ENSG00000256005,ENSG00000225968,ENSG00000002822,ENSG00000106266,ENSG00000271098	ENSG00000231476,ENSG00000225968,ENSG00000234977,ENSG00000205971,ENSG00000266391,ENSG00000002822	ENSG00000164880,ENSG00000256005,ENSG00000164855,ENSG00000002822	ENSG00000164880,ENSG00000157778,ENSG00000230444
chr7	7811996	7812540	HAR-02240	Pollard_HAR149,Bird_HAR1237	ncRNA_intronic	1	0		ENSG00000241539,ENSG00000226943,ENSG00000242731	ENSG00000241539,ENSG00000226943	NA	ENSG00000106415
chr7	8127934	8128719	HAR-02241	Bird_HAR123	UTR3	0	0	ENSG00000106415	NA	NA	NA	ENSG00000106415
chr7	8230081	8230271	HAR-02242	Bird_HAR340	intronic	1	1		ENSG00000106399,ENSG00000219545	ENSG00000164654,ENSG00000106399,ENSG00000219545	ENSG00000164654,ENSG00000106415,ENSG00000233108,ENSG00000233264	ENSG00000106415
chr7	15276767	15276872	HAR-02256	Bird_HAR1210	intronic	1	0		NA	NA	NA	ENSG00000106511
chr7	25900572	25900742	HAR-02273	Prabhakar_HAR50	intergenic	1	1		ENSG00000005020	ENSG00000005020	ENSG00000005020	ENSG00000122566,ENSG00000106004,ENSG00000106006,ENSG00000122592,ENSG00000078399,ENSG00000005073
chr7	26460128	26460219	HAR-02274	Pollard_HAR160	ncRNA_intronic	0	0		NA	ENSG00000222004	NA	ENSG00000222004
chr7	26853410	26853509	HAR-02277	Pollard_HAR91	intronic	0	0		NA	NA	NA	ENSG00000105996,ENSG00000105997,ENSG00000197576
chr7	27151372	27151587	HAR-02279	Toh_HAR181	intronic	0	1		ENSG00000005020	ENSG00000005020	NA	ENSG00000122566,ENSG00000122565,ENSG00000005020,ENSG00000105996,ENSG00000105997,ENSG00000197576
chr7	27674577	27674610	HAR-02280	Toh_HAR422	intronic	1	0		NA	NA	NA	ENSG00000106049
chr7	27980324	27980767	HAR-02281	Bird_HAR1217	intronic	0	0		NA	ENSG00000257184,ENSG00000253293,ENSG00000240990,ENSG00000005073	NA	ENSG00000005073
chr7	28391086	28391134	HAR-02282	Toh_HAR507	intronic	0	0		NA	NA	NA	ENSG00000146592
chr7	38912518	38912879	HAR-02290	Bird_HAR1221	intronic	0	0		NA	ENSG00000188185	NA	ENSG00000006715
chr7	42251391	42251651	HAR-02296	Bird_HAR1225	intronic	0	0		ENSG00000106571	ENSG00000106571	NA	ENSG00000106571
chr7	90044928	90044955	HAR-02316	Toh_HAR406	UTR3	0	0	ENSG00000157224	NA	NA	NA	ENSG00000157224
chr7	90755764	90756159	HAR-02317	Bird_HAR342	intronic	1	0		NA	NA	NA	ENSG00000157240
chr7	92875117	92875340	HAR-02320	Bird_HAR1238,Prabhakar_HAR311	intronic	1	0		NA	NA	NA	ENSG00000105854,ENSG00000005981
chr7	101249296	101249680	HAR-02326	Prabhakar_HAR426	intergenic	0	0		ENSG00000257923,ENSG00000264642,ENSG00000160999,ENSG00000128563	ENSG00000256295,ENSG00000258093,ENSG00000252824,ENSG00000264642,ENSG00000160999,ENSG00000264675,ENSG00000128563	NA	ENSG00000257923
chr7	104415165	104415359	HAR-02327	Prabhakar_HAR647,Bird_HAR326	intronic	1	0		NA	NA	NA	ENSG00000135250
chr7	105601390	105601571	HAR-02328	Bird_HAR1194	intergenic	0	0		NA	NA	NA
chr7	106642661	106642870	HAR-02329	Prabhakar_HAR14	intergenic	0	0		NA	NA	NA	ENSG00000164597,ENSG00000105879
chr7	110746947	110747170	HAR-02333	Pollard_HAR124	intronic	0	0		NA	NA	NA	ENSG00000184903,ENSG00000237064
chr7	115369317	115369546	HAR-02345	Toh_HAR57,Prabhakar_HAR35	intergenic	0	0		NA	NA	NA	ENSG00000116266
chr7	124667185	124667211	HAR-02350	Toh_HAR444	intergenic	0	0		NA	NA	NA
chr7	128172311	128172496	HAR-02357	Bird_HAR428	intergenic	1	1		ENSG00000197157,ENSG00000271529,ENSG00000271553,ENSG00000241493,ENSG00000272899,ENSG00000135253,ENSG00000230359,ENSG00000238733,ENSG00000064419	ENSG00000224940,ENSG00000238590,ENSG00000223189,ENSG00000128596,ENSG00000128591,ENSG00000272899,ENSG00000135253,ENSG00000128602,ENSG00000238072	ENSG00000224940,ENSG00000106348,ENSG00000128595,ENSG00000128596,ENSG00000230359,ENSG00000238733,ENSG00000064419,ENSG00000158467	ENSG00000205085,ENSG00000128595,ENSG00000128596,ENSG00000128524
chr7	134380108	134380328	HAR-02360	Toh_HAR24,Bird_HAR122	intergenic	0	0		NA	NA	NA	ENSG00000172331,ENSG00000122786
chr7	138088426	138088739	HAR-02365	Bird_HAR1205	intergenic	0	0		NA	NA	NA	ENSG00000122779
chr7	140891069	140891269	HAR-02366	Bird_HAR1206	intronic	0	0		NA	ENSG00000261797	NA	ENSG00000090266
chr7	154809926	154810265	HAR-02380	Toh_HAR449,Prabhakar_HAR248	intergenic	1	0		NA	NA	NA	ENSG00000157212,ENSG00000186480
chr8	13008025	13008319	HAR-02388	Bird_HAR125	intronic	1	1		ENSG00000249889,ENSG00000205879,ENSG00000266637,ENSG00000186523,ENSG00000255495,ENSG00000270154	ENSG00000254866,ENSG00000270074,ENSG00000145002,ENSG00000177400	ENSG00000249889,ENSG00000205879,ENSG00000266637	ENSG00000164741
chr8	18579571	18579807	HAR-02396	Bird_HAR1259	intronic	0	0		ENSG00000254015,ENSG00000171428	NA	NA	ENSG00000104763
chr8	19706591	19706976	HAR-02397	Bird_HAR127	intronic	0	0		NA	NA	NA	ENSG00000104613
chr8	30642538	30643078	HAR-02404	Bird_HAR408	downstream	0	0	ENSG00000104695	NA	NA	NA	ENSG00000104695
chr8	37073056	37073082	HAR-02414	Toh_HAR331	intergenic	0	0		NA	NA	NA	ENSG00000183779,ENSG00000147475
chr8	37155806	37156063	HAR-02415	Pollard_HAR198	intergenic	0	0		NA	ENSG00000187840	NA	ENSG00000183779
chr8	38238170	38238202	HAR-02417	Toh_HAR15	intronic	1	0		ENSG00000253739,ENSG00000156735,ENSG00000175324,ENSG00000147535,ENSG00000255487,ENSG00000147548	ENSG00000129691,ENSG00000240015,ENSG00000253437,ENSG00000156735,ENSG00000175324,ENSG00000085788,ENSG00000147535,ENSG00000255487,ENSG00000147548,ENSG00000207258	NA	ENSG00000147535,ENSG00000147548,ENSG00000165046,ENSG00000175324,ENSG00000156735,ENSG00000085788
chr8	48460292	48460487	HAR-02421	Bird_HAR1268	intronic	0	0		NA	ENSG00000253803,ENSG00000253745	NA	ENSG00000221869
chr8	77946438	77946870	HAR-02447	Prabhakar_HAR100	intergenic	0	0		NA	NA	NA	ENSG00000164751
chr8	82641250	82641581	HAR-02451	Toh_HAR353	intergenic	0	0		NA	NA	NA	ENSG00000104231
chr8	100886315	100886546	HAR-02465	Prabhakar_HAR681	intronic	1	0		NA	NA	NA	ENSG00000164920
chr8	103971082	103971135	HAR-02467	Toh_HAR448	intergenic	0	0		NA	NA	NA	ENSG00000155096,ENSG00000155097
chr8	105365587	105365852	HAR-02468	Prabhakar_HAR103	intronic	1	0		NA	NA	NA	ENSG00000164935
chr8	116638481	116638510	HAR-02479	Toh_HAR208	intronic	0	0		NA	NA	NA	ENSG00000104447
chr8	116717359	116717580	HAR-02480	Toh_HAR398,Bird_HAR1246,Prabhakar_HAR427	intergenic	0	0		NA	NA	NA	ENSG00000104447
chr8	118919804	118919827	HAR-02488	Toh_HAR263	intronic	0	0		NA	NA	NA	ENSG00000182197
chr8	129284528	129284725	HAR-02494	Bird_HAR1252	intergenic	1	0		NA	NA	NA	ENSG00000136997
chr8	129614939	129614953	HAR-02495	Toh_HAR29	intergenic	0	0		NA	NA	NA	ENSG00000136997
chr8	130697926	130698161	HAR-02497	Prabhakar_HAR53	intergenic	1	0		NA	NA	NA	ENSG00000247844
chr8	144561607	144562054	HAR-02505	Prabhakar_HAR71	intronic	0	1		ENSG00000184428,ENSG00000158106,ENSG00000254389,ENSG00000182759,ENSG00000014164	ENSG00000182759,ENSG00000014164,ENSG00000254859,ENSG00000104518	ENSG00000184428,ENSG00000158106,ENSG00000254389,ENSG00000253931,ENSG00000254338,ENSG00000182759,ENSG00000014164,ENSG00000254144,ENSG00000254859,ENSG00000104518	ENSG00000014164,ENSG00000104518
chr9	1045539	1045584	HAR-02506	Toh_HAR28	intergenic	0	1		ENSG00000227917,ENSG00000172785	ENSG00000227917,ENSG00000170122,ENSG00000231808,ENSG00000172785	ENSG00000170122,ENSG00000231808
chr9	3646860	3647143	HAR-02512	Prabhakar_HAR377	intergenic	1	0		NA	NA	NA	ENSG00000080298
chr9	3856422	3856797	HAR-02514	Prabhakar_HAR532	intronic	1	0		NA	NA	NA	ENSG00000107249
chr9	3886993	3887653	HAR-02515	Prabhakar_HAR150,Bird_HAR412	intronic	1	0		NA	NA	NA	ENSG00000107249
chr9	3941838	3942210	HAR-02516	Bird_HAR131	intronic	0	0		NA	NA	NA	ENSG00000107249
chr9	3957230	3957374	HAR-02517	Bird_HAR362	intronic	0	0		ENSG00000107249	NA	NA	ENSG00000107249
chr9	14325359	14325644	HAR-02543	Prabhakar_HAR349	intronic	1	0		ENSG00000270547,ENSG00000226197	ENSG00000270547,ENSG00000226197	NA	ENSG00000147862
chr9	16195662	16196102	HAR-02549	Prabhakar_HAR109	intergenic	0	0		NA	ENSG00000044459	NA	ENSG00000173068
chr9	19943491	19943506	HAR-02561	Toh_HAR145	intergenic	0	0		ENSG00000171843	ENSG00000171843	NA	ENSG00000171843
chr9	25376055	25376354	HAR-02574	Prabhakar_HAR409	intergenic	0	0		NA	NA	NA
chr9	35943570	35943798	HAR-02588	Bird_HAR361	intergenic	0	0		ENSG00000179443,ENSG00000122707	ENSG00000159899,ENSG00000196196,ENSG00000235387,ENSG00000231518	NA	ENSG00000137098,ENSG00000137133,ENSG00000122718,ENSG00000122705
chr9	37712082	37712100	HAR-02591	Toh_HAR196	intronic	0	0		NA	NA	NA	ENSG00000070601
chr9	86751140	86751370	HAR-02612	Bird_HAR1317	intergenic	1	0		NA	ENSG00000202523	NA	ENSG00000165119,ENSG00000178966
chr9	98422022	98422207	HAR-02613	Prabhakar_HAR232	intergenic	0	0		NA	NA	NA	ENSG00000165244
chr9	101850712	101851036	HAR-02615	Bird_HAR365,Prabhakar_HAR413	intergenic	0	0		ENSG00000204291	NA	NA	ENSG00000119523,ENSG00000106803
chr9	109378256	109378583	HAR-02622	Pollard_HAR191	ncRNA_exonic	1	0		NA	NA	NA
chr9	110417847	110418086	HAR-02624	Prabhakar_HAR802	intergenic	1	0		NA	NA	NA	ENSG00000136826
chr9	118985467	118985908	HAR-02631	Bird_HAR351	intronic	0	0		NA	NA	NA
chr9	122990748	122990883	HAR-02638	Prabhakar_HAR857	intergenic	0	0		NA	NA	NA
chr9	127743488	127743874	HAR-02642	Bird_HAR353	intronic	0	0		ENSG00000232630,ENSG00000136933,ENSG00000235332	NA	NA	ENSG00000173611,ENSG00000167081
chr9	128685134	128685312	HAR-02643	Prabhakar_HAR229,Pollard_HAR64	intronic	1	0		NA	NA	NA	ENSG00000177125,ENSG00000136828
chr9	128754657	128754813	HAR-02644	Bird_HAR1290	intergenic	0	0		NA	NA	NA	ENSG00000136859,ENSG00000136856
chr9	128906852	128907165	HAR-02645	Bird_HAR1291	intergenic	1	0		ENSG00000165219	NA	NA	ENSG00000136859,ENSG00000136856,ENSG00000196152
chr9	129126378	129126394	HAR-02646	Toh_HAR297	intronic	1	0		NA	ENSG00000227845,ENSG00000119487,ENSG00000228392	NA	ENSG00000196814,ENSG00000136828,ENSG00000196152,ENSG00000197958,ENSG00000148356
chr9	135745530	135745994	HAR-02648	Bird_HAR1293	intronic	0	0		ENSG00000251723	ENSG00000251723	NA	ENSG00000165695,ENSG00000160293
chrX	16719238	16719520	HAR-02654	Bird_HAR1332	intronic	0	0		ENSG00000169239	ENSG00000182287	NA	ENSG00000047230
chrX	46362724	46363046	HAR-02685	Bird_HAR1350	intronic	0	0		NA	NA	NA	ENSG00000147119
chrX	48952707	48952845	HAR-02686	Bird_HAR385	intronic	0	0		ENSG00000015285,ENSG00000068394	ENSG00000015285,ENSG00000101945,ENSG00000068400,ENSG00000264065,ENSG00000265033,ENSG00000017621,ENSG00000102007,ENSG00000224659	NA	ENSG00000068400
chrX	106684746	106685048	HAR-02698	Toh_HAR268,Prabhakar_HAR291,Bird_HAR1321,Pollard_HAR141	intergenic	0	0		ENSG00000089682	NA	NA	ENSG00000147224
chrX	111910675	111911347	HAR-02701	Prabhakar_HAR70,Toh_HAR347	intronic	0	0		NA	NA	NA	ENSG00000182508
chrX	136667427	136667741	HAR-02722	Bird_HAR1327	intergenic	0	0		NA	NA	NA	ENSG00000156925
chr1	2836802	2836824	HAR-00001	Toh_HAR521	intergenic	0	0		ENSG00000226286,ENSG00000142611	NA	NA
chr1	3089754	3089889	HAR-00002	Toh_HAR305,Pollard_HAR98	intronic	1	1		ENSG00000177133,ENSG00000256761,ENSG00000142611	ENSG00000177133,ENSG00000256761,ENSG00000142611,ENSG00000226286,ENSG00000272235	ENSG00000272161,ENSG00000142611
chr1	7310705	7310825	HAR-00003	Prabhakar_HAR512	intronic	0	0		ENSG00000237728	NA	NA
chr1	7651264	7651536	HAR-00004	Bird_HAR163	intronic	0	0		ENSG00000239166,ENSG00000171735,ENSG00000227950	ENSG00000007923,ENSG00000237728	NA
chr1	10588930	10589267	HAR-00006	Bird_HAR432	intronic	0	0		ENSG00000225158,ENSG00000175262,ENSG00000215785,ENSG00000264181,ENSG00000207213,ENSG00000120948,ENSG00000271895,ENSG00000009724	ENSG00000225158,ENSG00000175262	NA
chr1	10773091	10773533	HAR-00007	Prabhakar_HAR978	intronic	1	1		NA	ENSG00000130940	ENSG00000130940
chr1	11507933	11508064	HAR-00008	Prabhakar_HAR735	intergenic	1	0		NA	NA	NA
chr1	23761019	23761114	HAR-00011	Toh_HAR423	exonic	0	0	ENSG00000088280	NA	NA	NA
chr1	30822827	30822972	HAR-00014	Bird_HAR467	intergenic	0	0		NA	NA	NA
chr1	35087404	35087631	HAR-00015	Bird_HAR158	intergenic	0	0		ENSG00000121904	ENSG00000121904	NA
chr1	37392819	37393061	HAR-00016	Bird_HAR468	intronic	0	0		NA	NA	NA
chr1	38454639	38454995	HAR-00018	Bird_HAR469	intronic	0	0		ENSG00000222282,ENSG00000204084,ENSG00000116954,ENSG00000214114,ENSG00000131233	ENSG00000116954,ENSG00000228436,ENSG00000235549	NA
chr1	38687906	38688256	HAR-00019	Toh_HAR177	intergenic	0	0		NA	ENSG00000215895	NA
chr1	47041775	47041795	HAR-00025	Toh_HAR316	intronic	0	0		ENSG00000224863,ENSG00000225667	NA	NA
chr1	49353755	49353972	HAR-00027	BUSH_HAR58,Pollard_HAR43	intronic	0	0		ENSG00000215887	NA	NA
chr1	49481951	49482115	HAR-00028	Prabhakar_HAR236	intronic	0	0		NA	ENSG00000230114	NA
chr1	51078130	51078331	HAR-00029	Prabhakar_HAR520	intronic	1	0		NA	ENSG00000271782	NA
chr1	53992519	53992568	HAR-00032	Toh_HAR236	intronic	1	1		NA	NA	NA
chr1	56789791	56789809	HAR-00034	Toh_HAR289	intergenic	0	0		NA	NA	NA
chr1	57647053	57647234	HAR-00035	Bird_HAR477	intronic	0	0		NA	NA	NA
chr1	57719454	57719857	HAR-00036	Bird_HAR478	intronic	0	0		NA	NA	NA
chr1	58066513	58066615	HAR-00037	Pollard_HAR100	intronic	0	0		NA	NA	NA
chr1	58069320	58069593	HAR-00038	Bird_HAR160	intronic	0	0		NA	NA	NA
chr1	58124925	58125112	HAR-00039	Bird_HAR479	intronic	0	0		NA	NA	NA
chr1	58464626	58464640	HAR-00040	Toh_HAR251	intronic	0	0		NA	NA	NA
chr1	61637623	61637898	HAR-00042	Bird_HAR480	intronic	1	0		NA	ENSG00000270742	NA
chr1	61710908	61711108	HAR-00043	Prabhakar_HAR748	intronic	0	0		NA	NA	NA
chr1	61762704	61763185	HAR-00044	Bird_HAR161	intronic	0	0		NA	NA	NA
chr1	61989781	61990098	HAR-00045	Bird_HAR481	intergenic	1	0		NA	NA	NA
chr1	63464549	63465539	HAR-00046	Bird_HAR162	intergenic	0	0		NA	NA	NA
chr1	63553532	63553789	HAR-00047	Prabhakar_HAR635	intergenic	1	1		NA	NA	NA
chr1	64254385	64254693	HAR-00048	Bird_HAR482	intronic	0	0		ENSG00000223949,ENSG00000177414	NA	NA
chr1	64590698	64591196	HAR-00049	Prabhakar_HAR354	intronic	1	0		NA	NA	NA
chr1	65015854	65016150	HAR-00050	Prabhakar_HAR737	intronic	0	0		NA	NA	NA
chr1	65543192	65543318	HAR-00051	Bird_HAR483	intergenic	0	0		NA	ENSG00000116678	NA
chr1	70080277	70080410	HAR-00052	Prabhakar_HAR143	intergenic	0	0		NA	NA	NA
chr1	71662614	71663043	HAR-00053	Bird_HAR484	ncRNA_intronic	1	0		NA	NA	NA
chr1	72253981	72254260	HAR-00054	Bird_HAR485	intronic	1	0		NA	NA	NA
chr1	72879558	72879884	HAR-00055	Bird_HAR486	intergenic	0	0		ENSG00000229636	NA	NA
chr1	74361724	74361861	HAR-00056	Toh_HAR160	intergenic	0	0		NA	NA	NA
chr1	74534555	74534670	HAR-00057	Bird_HAR487	intronic	0	0		NA	NA	NA
chr1	75160269	75160478	HAR-00058	Bird_HAR488	intergenic	0	0		NA	NA	NA
chr1	75376973	75377151	HAR-00059	Prabhakar_HAR932	intergenic	0	0		ENSG00000266832	NA	NA
chr1	76605840	76605861	HAR-00060	Toh_HAR495	intronic	0	0		ENSG00000226415,ENSG00000226084	ENSG00000226084	NA
chr1	79486285	79486624	HAR-00061	Bird_HAR164	intergenic	0	0		NA	NA	NA
chr1	79757839	79757959	HAR-00062	Toh_HAR110	intergenic	0	0		NA	NA	NA
chr1	80919103	80919231	HAR-00063	Bird_HAR489	intergenic	0	0		NA	NA	NA
chr1	81283699	81283902	HAR-00064	Prabhakar_HAR483	intergenic	0	0		NA	NA	NA
chr1	81373873	81373993	HAR-00065	Prabhakar_HAR543	intergenic	0	0		NA	NA	NA
chr1	81494086	81494421	HAR-00066	Prabhakar_HAR703	intergenic	0	0		NA	NA	NA
chr1	81623752	81623890	HAR-00067	Toh_HAR212	intergenic	0	0		NA	NA	NA
chr1	81669024	81669153	HAR-00068	Bird_HAR490	intergenic	0	0		NA	NA	NA
chr1	82064452	82064819	HAR-00069	Prabhakar_HAR571	intergenic	0	0		NA	NA	NA
chr1	82497621	82497755	HAR-00070	BUSH_HAR34,Bird_HAR76,Toh_HAR25	intergenic	0	0		NA	NA	NA
chr1	83220917	83221206	HAR-00071	Toh_HAR59	intergenic	0	0		NA	NA	NA
chr1	83230989	83231018	HAR-00072	Toh_HAR558	intergenic	0	0		NA	NA	NA
chr1	83231086	83231270	HAR-00073	Bird_HAR491	intergenic	0	0		NA	NA	NA
chr1	83451695	83451955	HAR-00074	Bird_HAR166	intergenic	0	0		NA	NA	NA
chr1	83871362	83871911	HAR-00075	Bird_HAR77	intergenic	0	0		ENSG00000233008	NA	NA
chr1	83969385	83969759	HAR-00076	Bird_HAR167	intergenic	0	0		NA	NA	NA
chr1	84211470	84211971	HAR-00077	Bird_HAR492	intergenic	0	0		NA	NA	NA
chr1	88075879	88076121	HAR-00079	Prabhakar_HAR51	intergenic	0	0		NA	NA	NA
chr1	88393079	88393389	HAR-00081	Prabhakar_HAR572	intergenic	1	0		NA	NA	NA
chr1	88615792	88616583	HAR-00083	Toh_HAR97	intergenic	0	0		NA	NA	NA
chr1	88624258	88624624	HAR-00084	Bird_HAR493	intergenic	0	0		NA	NA	NA
chr1	88645430	88645630	HAR-00085	Pollard_HAR107	intergenic	0	0		NA	NA	NA
chr1	88952731	88952922	HAR-00087	Prabhakar_HAR41,Toh_HAR457	intergenic	0	0		NA	NA	NA
chr1	91286398	91286754	HAR-00088	Bird_HAR495	intergenic	0	0		NA	NA	NA
chr1	95746874	95747329	HAR-00090	Bird_HAR497,Prabhakar_HAR297	intergenic	0	0		NA	NA	NA
chr1	95806901	95807307	HAR-00091	BUSH_HAR57	intergenic	0	0		NA	NA	NA
chr1	96960769	96961029	HAR-00093	Bird_HAR499	intergenic	0	0		NA	NA	NA
chr1	97391566	97392094	HAR-00094	Prabhakar_HAR624	intergenic	0	0		NA	NA	NA
chr1	97463381	97463624	HAR-00095	Bird_HAR169	intergenic	0	0		NA	NA	NA
chr1	98623229	98623400	HAR-00096	Prabhakar_HAR537	intergenic	0	0		NA	NA	NA
chr1	101620918	101621057	HAR-00098	Bird_HAR431,Prabhakar_HAR107	intergenic	0	0		ENSG00000233184	ENSG00000238296	NA
chr1	102133323	102133549	HAR-00099	Prabhakar_HAR663	intergenic	0	0		NA	NA	NA
chr1	102540132	102540261	HAR-00100	Bird_HAR148	intergenic	0	0		NA	NA	NA
chr1	104820733	104820841	HAR-00101	Pollard_HAR54	intergenic	0	0		NA	NA	NA
chr1	105537114	105537278	HAR-00102	Bird_HAR433	intergenic	1	0		NA	NA	NA
chr1	106895326	106895640	HAR-00103	Prabhakar_HAR824	intergenic	0	0		NA	NA	NA
chr1	116854478	116854683	HAR-00106	Bird_HAR149,Prabhakar_HAR10	intergenic	0	1		NA	NA	NA
chr1	119279491	119279507	HAR-00107	Toh_HAR151	intergenic	0	0		ENSG00000116882,ENSG00000230921	NA	NA
chr1	120139471	120139726	HAR-00109	Bird_HAR434	downstream	0	0	ENSG00000260941	NA	NA	NA
chr1	144340516	144340754	HAR-00110	Bird_HAR435	ncRNA_exonic	0	1	ENSG00000235398	NA	NA	NA
chr1	144520764	144521012	HAR-00111	Bird_HAR34	ncRNA_exonic	1	1		NA	NA	NA
chr1	146126727	146127077	HAR-00112	Bird_HAR151	ncRNA_intronic	0	0		NA	NA	NA
chr1	146136363	146136465	HAR-00113	Bird_HAR436	ncRNA_intronic	0	0		NA	NA	NA
chr1	146139587	146139754	HAR-00114	Bird_HAR35	ncRNA_intronic	0	0		NA	NA	NA
chr1	146149884	146150718	HAR-00115	Bird_HAR2,Bird_HAR71	ncRNA_intronic	0	0		ENSG00000131779,ENSG00000143127,ENSG00000186275	NA	NA
chr1	146512854	146513020	HAR-00116	Bird_HAR72	ncRNA_intronic	0	0		ENSG00000117262,ENSG00000244371	ENSG00000117262,ENSG00000239475,ENSG00000186275	NA
chr1	147691716	147692550	HAR-00117	Bird_HAR3,Bird_HAR73	intronic	0	0		NA	NA	NA
chr1	149576471	149576706	HAR-00118	Bird_HAR437	ncRNA_exonic	0	1	ENSG00000235398,ENSG00000226067	NA	NA	NA
chr1	157694098	157694333	HAR-00119	Bird_HAR36	intergenic	0	0		NA	NA	NA
chr1	163207616	163207928	HAR-00121	Bird_HAR439	intronic	0	0		NA	ENSG00000132196	NA
chr1	163534095	163534315	HAR-00122	Prabhakar_HAR29	intergenic	0	0		NA	ENSG00000132196	NA
chr1	164350238	164350495	HAR-00123	Pollard_HAR66,Bird_HAR152,BUSH_HAR63	intergenic	0	0		NA	NA	NA
chr1	164533165	164533283	HAR-00124	Pollard_HAR155	intronic	1	0		ENSG00000228289,ENSG00000233693,ENSG00000185630	ENSG00000228289,ENSG00000233693,ENSG00000185630	NA
chr1	170612084	170612280	HAR-00125	Bird_HAR440	intergenic	0	0		NA	NA	NA
chr1	170717505	170717867	HAR-00126	Bird_HAR441	intergenic	0	0		NA	NA	NA
chr1	175535112	175535518	HAR-00128	Prabhakar_HAR162	intronic	0	0		NA	NA	NA
chr1	175722739	175722898	HAR-00130	Bird_HAR443	intergenic	0	0		NA	NA	NA
chr1	177087437	177087640	HAR-00132	Prabhakar_HAR296,Bird_HAR445	intronic	0	0		NA	NA	NA
chr1	177580823	177581149	HAR-00134	Bird_HAR446	intergenic	0	0		NA	NA	NA
chr1	177864916	177865481	HAR-00135	Prabhakar_HAR702	intergenic	0	0		NA	NA	NA
chr1	178363595	178363891	HAR-00136	Bird_HAR447	intronic	1	0		NA	NA	NA
chr1	188602203	188602416	HAR-00138	Prabhakar_HAR608	intergenic	0	0		NA	NA	NA
chr1	192111617	192111727	HAR-00139	Bird_HAR448	intergenic	0	0		NA	NA	NA
chr1	193932444	193932554	HAR-00140	Pollard_HAR150	intergenic	1	0		NA	NA	NA
chr1	194534287	194534501	HAR-00141	Prabhakar_HAR380	intergenic	0	0		NA	NA	NA
chr1	195873029	195873226	HAR-00142	Bird_HAR449	intergenic	0	0		NA	ENSG00000134365	NA
chr1	204233370	204233409	HAR-00145	Toh_HAR285	intronic	0	0		NA	ENSG00000219133	NA
chr1	204591529	204591699	HAR-00146	Prabhakar_HAR49	intronic	0	0		NA	NA	NA
chr1	208608185	208608637	HAR-00148	Toh_HAR408,Prabhakar_HAR887	intergenic	0	0		NA	ENSG00000228081	NA
chr1	208941241	208941707	HAR-00149	Bird_HAR154	intergenic	0	0		NA	NA	NA
chr1	210436018	210436248	HAR-00151	Bird_HAR453	intergenic	0	1		NA	NA	NA
chr1	214102710	214102882	HAR-00154	Prabhakar_HAR878	intergenic	0	0		NA	NA	NA
chr1	214202295	214202547	HAR-00155	Bird_HAR456	intronic	0	0		NA	NA	NA
chr1	215846403	215846591	HAR-00156	Prabhakar_HAR425	intronic	0	0		NA	NA	NA
chr1	216356754	216357348	HAR-00157	Prabhakar_HAR798,Bird_HAR155	intronic	1	0		NA	NA	NA
chr1	217138105	217138347	HAR-00159	Pollard_HAR177	intronic	0	0		NA	NA	NA
chr1	217633637	217633841	HAR-00161	Bird_HAR459	intronic	0	0		NA	NA	NA
chr1	217944112	217944690	HAR-00162	Prabhakar_HAR194,Pollard_HAR71	intronic	0	0		NA	NA	NA
chr1	218024622	218024798	HAR-00163	BUSH_HAR39	intronic	0	0		NA	NA	NA
chr1	218030542	218030819	HAR-00164	Bird_HAR460	intronic	1	0		NA	NA	NA
chr1	218428301	218428846	HAR-00166	Pollard_HAR158,Bird_HAR462	intergenic	0	0		NA	NA	NA
chr1	224898815	224898858	HAR-00167	Toh_HAR7	intronic	0	0		ENSG00000243000,ENSG00000185495,ENSG00000143756	NA	NA
chr1	234162231	234162343	HAR-00171	Bird_HAR157	intronic	0	0		ENSG00000252501	ENSG00000135749	NA
chr1	237207751	237207919	HAR-00172	Prabhakar_HAR383	intronic	0	0		ENSG00000252290	ENSG00000252290	NA
chr1	243364665	243364776	HAR-00174	Bird_HAR465	intronic	0	0		ENSG00000180287,ENSG00000143702,ENSG00000232085	ENSG00000143702,ENSG00000227230	NA
chr1	243502411	243502466	HAR-00175	Toh_HAR43	intronic	0	0		ENSG00000117020,ENSG00000179456,ENSG00000268146	ENSG00000179456,ENSG00000268146	NA
chr1	243639588	243639662	HAR-00176	Toh_HAR274	intronic	1	1		ENSG00000117020,ENSG00000179456,ENSG00000268146	ENSG00000054282,ENSG00000232184,ENSG00000179456,ENSG00000268146	ENSG00000232184
chr1	245320617	245320734	HAR-00177	Prabhakar_HAR443	intronic	1	1		ENSG00000238224,ENSG00000185420	NA	NA
chr1	245389034	245389269	HAR-00178	Prabhakar_HAR287	intronic	1	0		NA	NA	NA
chr1	247348197	247348325	HAR-00179	Bird_HAR466	intergenic	0	0		ENSG00000227671	NA	NA
chr10	1709764	1709899	HAR-00181	Bird_HAR513	intronic	1	0		NA	NA	NA
chr10	2117487	2117687	HAR-00182	Bird_HAR515	intergenic	1	0		NA	NA	NA
chr10	6899801	6899948	HAR-00184	Bird_HAR521	intergenic	0	0		NA	NA	NA
chr10	6930626	6930779	HAR-00185	Bird_HAR523	intergenic	1	0		NA	NA	NA
chr10	7114637	7114789	HAR-00186	Bird_HAR388	intergenic	0	0		NA	NA	NA
chr10	7362173	7362240	HAR-00188	Toh_HAR215	intronic	0	0		NA	NA	NA
chr10	8091639	8091666	HAR-00189	Toh_HAR388	downstream	0	1	ENSG00000197308	NA	NA	NA
chr10	8164895	8165324	HAR-00190	Bird_HAR528	intergenic	0	0		NA	ENSG00000234752	NA
chr10	8401953	8402142	HAR-00191	Prabhakar_HAR889	intergenic	0	0		NA	NA	NA
chr10	8546534	8547054	HAR-00192	BUSH_HAR62,Toh_HAR132,Bird_HAR178	intergenic	1	0		NA	NA	NA
chr10	8576147	8576521	HAR-00193	BUSH_HAR18,Toh_HAR79,Bird_HAR58	intergenic	0	0		NA	NA	NA
chr10	9241847	9242596	HAR-00194	Pollard_HAR142,Toh_HAR27,Prabhakar_HAR199	intergenic	0	0		NA	NA	NA
chr10	10085012	10085245	HAR-00195	Bird_HAR500	intergenic	0	0		NA	NA	NA
chr10	10474238	10474501	HAR-00197	Pollard_HAR22,Prabhakar_HAR306	intergenic	1	0		NA	NA	NA
chr10	14233546	14233781	HAR-00201	Bird_HAR512	intronic	1	0		ENSG00000151474	ENSG00000151474	NA
chr10	16500290	16500611	HAR-00203	Toh_HAR329,Prabhakar_HAR987	intronic	0	0		ENSG00000201260	NA	NA
chr10	16654584	16654741	HAR-00204	Pollard_HAR201	intronic	1	0		NA	NA	NA
chr10	16705307	16705524	HAR-00205	Prabhakar_HAR261,BUSH_HAR61	intronic	0	0		NA	NA	NA
chr10	20999099	20999307	HAR-00207	Bird_HAR514	intergenic	0	0		NA	NA	NA
chr10	21757708	21758350	HAR-00208	Bird_HAR79	intergenic	0	0		NA	NA	NA
chr10	24250053	24250096	HAR-00209	Toh_HAR175	intronic	0	0		NA	NA	NA
chr10	33321794	33321974	HAR-00213	Prabhakar_HAR637	intergenic	1	0		NA	NA	NA
chr10	38475482	38475729	HAR-00216	Bird_HAR175	ncRNA_intronic	0	0		ENSG00000240800	ENSG00000203496,ENSG00000228882	NA
chr10	45586399	45586527	HAR-00217	Bird_HAR176	intergenic	1	0		ENSG00000207071	ENSG00000232554	NA
chr10	51117657	51118044	HAR-00218	Bird_HAR517	intronic	0	0		ENSG00000070748,ENSG00000187714,ENSG00000227345,ENSG00000214982,ENSG00000138297	ENSG00000204161,ENSG00000225830,ENSG00000070748,ENSG00000187714	NA
chr10	63097900	63098298	HAR-00219	Prabhakar_HAR583	intergenic	1	0		NA	NA	NA
chr10	68947956	68948176	HAR-00221	Bird_HAR520	intronic	0	0		NA	NA	NA
chr10	69216076	69216302	HAR-00222	Prabhakar_HAR942	intronic	1	0		NA	NA	NA
chr10	70013312	70013568	HAR-00223	Bird_HAR522	intergenic	0	0		NA	NA	NA
chr10	77185788	77185984	HAR-00226	Bird_HAR525	intergenic	0	0		NA	NA	NA
chr10	77483346	77484229	HAR-00228	Bird_HAR527	intergenic	0	0		NA	NA	NA
chr10	77549472	77549614	HAR-00229	Prabhakar_HAR804	intronic	0	0		NA	NA	NA
chr10	77781106	77781470	HAR-00230	Bird_HAR177	intronic	0	0		NA	ENSG00000237149,ENSG00000270087,ENSG00000165655,ENSG00000273248,ENSG00000272692	NA
chr10	77814087	77814528	HAR-00231	Prabhakar_HAR670	intronic	0	0		ENSG00000237149	NA	NA
chr10	83951776	83952132	HAR-00234	Prabhakar_HAR463	intronic	1	0		NA	NA	NA
chr10	87306056	87306283	HAR-00235	Bird_HAR179	intergenic	0	0		NA	NA	NA
chr10	87769069	87769278	HAR-00236	Prabhakar_HAR843	intronic	1	0		NA	NA	NA
chr10	92401913	92402099	HAR-00237	Bird_HAR529	intergenic	1	0		NA	NA	NA
chr10	98273748	98273843	HAR-00241	Toh_HAR360	upstream	1	1	ENSG00000095587	NA	NA	NA
chr10	100605545	100605708	HAR-00243	Prabhakar_HAR781	intronic	0	0		NA	NA	NA
chr10	106334209	106334741	HAR-00245	Prabhakar_HAR309	intergenic	0	0		NA	NA	NA
chr10	106742088	106742276	HAR-00246	Prabhakar_HAR203	intronic	0	0		NA	NA	NA
chr10	106881888	106881943	HAR-00247	Toh_HAR323	intronic	0	0		NA	NA	NA
chr10	107100364	107100665	HAR-00248	Prabhakar_HAR59,Toh_HAR530	intergenic	0	0		NA	NA	NA
chr10	108527757	108528056	HAR-00249	Prabhakar_HAR849	intronic	1	0		NA	NA	NA
chr10	108809368	108809595	HAR-00250	Prabhakar_HAR5,Bird_HAR133,Toh_HAR55	intronic	1	0		NA	NA	NA
chr10	113172816	113172829	HAR-00251	Toh_HAR134	intergenic	0	0		NA	NA	NA
chr10	114345694	114346003	HAR-00252	Bird_HAR171	intronic	1	0		NA	NA	NA
chr10	115059144	115059319	HAR-00253	Bird_HAR502	intergenic	0	0		NA	NA	NA
chr10	115312248	115312312	HAR-00254	Prabhakar_HAR31	intronic	0	0		NA	NA	NA
chr10	116466652	116466669	HAR-00255	Toh_HAR206	intergenic	0	0		NA	ENSG00000099204	NA
chr10	117636353	117636594	HAR-00256	Bird_HAR503	intronic	1	0		NA	NA	NA
chr10	117775221	117775327	HAR-00257	Prabhakar_HAR558	intergenic	0	0		NA	NA	NA
chr10	119507602	119507821	HAR-00258	Bird_HAR172,Prabhakar_HAR278	intergenic	1	0		NA	ENSG00000107560,ENSG00000177640	NA
chr10	120137707	120138104	HAR-00260	Prabhakar_HAR337,BUSH_HAR47	intergenic	0	0		NA	ENSG00000229847	NA
chr10	120175321	120175525	HAR-00261	Bird_HAR505	intergenic	0	0		ENSG00000229847	ENSG00000229847,ENSG00000170370	NA
chr10	122169782	122170099	HAR-00262	Prabhakar_HAR289	intergenic	0	0		NA	NA	NA
chr10	122945673	122946002	HAR-00263	Bird_HAR78,Toh_HAR228	intergenic	0	0		NA	NA	NA
chr10	122948084	122948306	HAR-00264	Prabhakar_HAR212	intergenic	1	0		NA	NA	NA
chr10	125156057	125156397	HAR-00265	Bird_HAR506	intergenic	0	0		NA	NA	NA
chr10	125273687	125273865	HAR-00266	Toh_HAR419,Bird_HAR507	intergenic	0	0		NA	NA	NA
chr10	126812857	126812879	HAR-00267	Toh_HAR332	intronic	1	1		NA	ENSG00000175029	NA
chr10	127190086	127190424	HAR-00268	BUSH_HAR20	intergenic	0	0		ENSG00000214807	NA	NA
chr10	130774152	130774364	HAR-00269	Prabhakar_HAR850	intergenic	0	0		NA	NA	NA
chr10	130970067	130970425	HAR-00271	Bird_HAR57,Prabhakar_HAR8	intergenic	0	0		ENSG00000108001	NA	NA
chr10	130982058	130982281	HAR-00272	Bird_HAR508	intergenic	0	0		NA	NA	NA
chr10	131129432	131129500	HAR-00273	Toh_HAR400	intergenic	0	0		NA	NA	NA
chr10	131232877	131233072	HAR-00274	Prabhakar_HAR271,Bird_HAR509	intergenic	0	0		NA	NA	NA
chr10	131560944	131561518	HAR-00275	Bird_HAR510	intronic	1	0		NA	NA	NA
chr10	131754168	131754688	HAR-00276	Bird_HAR511	intronic	1	1		NA	ENSG00000108001,ENSG00000266676	NA
chr10	133355893	133355955	HAR-00277	Toh_HAR340	intergenic	0	0		NA	NA	NA
chr10	134471350	134472057	HAR-00278	Prabhakar_HAR475	intronic	0	1		ENSG00000270235,ENSG00000130643	ENSG00000234531,ENSG00000148826,ENSG00000221108,ENSG00000230468,ENSG00000237635,ENSG00000258911	ENSG00000068383,ENSG00000234531,ENSG00000148826,ENSG00000197177
chr11	508178	508761	HAR-00279	Bird_HAR563	upstream	1	0	ENSG00000023191	NA	NA	NA
chr11	2646010	2646863	HAR-00280	Bird_HAR136	ncRNA_exonic	0	0	ENSG00000269821	NA	NA	NA
chr11	7435936	7436272	HAR-00282	Prabhakar_HAR540	intronic	0	0		NA	NA	NA
chr11	8337517	8337800	HAR-00283	Prabhakar_HAR364,Toh_HAR286	intergenic	1	0		NA	NA	NA
chr11	8378650	8378871	HAR-00284	Toh_HAR135,Pollard_HAR77,Bird_HAR565	intergenic	1	1		ENSG00000241008	ENSG00000130413	NA
chr11	8383717	8384193	HAR-00285	Toh_HAR346,Prabhakar_HAR147	intergenic	0	0		NA	NA	NA
chr11	14128627	14129007	HAR-00287	Bird_HAR544	intronic	1	0		NA	NA	NA
chr11	15522865	15523490	HAR-00288	Bird_HAR545	intergenic	1	0		NA	NA	NA
chr11	16133871	16134319	HAR-00289	Bird_HAR546	intronic	0	0		NA	NA	NA
chr11	19806909	19807205	HAR-00291	Bird_HAR183,Prabhakar_HAR684	intronic	0	0		NA	NA	NA
chr11	22513317	22513656	HAR-00293	Bird_HAR549,Toh_HAR235	intergenic	1	0		NA	ENSG00000255323	NA
chr11	28597497	28597787	HAR-00295	Prabhakar_HAR498	intergenic	0	0		NA	NA	NA
chr11	30718513	30718672	HAR-00297	Bird_HAR551,Prabhakar_HAR144	intergenic	0	0		NA	NA	NA
chr11	30741300	30741499	HAR-00298	Prabhakar_HAR938	intergenic	0	0		NA	NA	NA
chr11	30952349	30952670	HAR-00299	Prabhakar_HAR648	intronic	0	0		ENSG00000152219	ENSG00000255288,ENSG00000152219	NA
chr11	31268253	31268629	HAR-00300	Bird_HAR552	intergenic	1	0		NA	ENSG00000228061,ENSG00000007372,ENSG00000049449,ENSG00000254584,ENSG00000254836	NA
chr11	31686452	31686846	HAR-00301	Toh_HAR514,Bird_HAR553	intronic	1	0		NA	NA	NA
chr11	32037199	32037333	HAR-00303	BUSH_HAR7,Toh_HAR456,Bird_HAR184	intergenic	0	0		ENSG00000170959	ENSG00000170959	NA
chr11	32128760	32129195	HAR-00304	Bird_HAR390	intergenic	0	0		ENSG00000170959,ENSG00000255370	NA	NA
chr11	32499033	32499063	HAR-00305	Toh_HAR326	intergenic	0	0		NA	NA	NA
chr11	33928249	33928741	HAR-00306	Prabhakar_HAR860	intergenic	0	0		NA	NA	NA
chr11	34732262	34732675	HAR-00307	Bird_HAR31	intergenic	0	0		NA	NA	NA
chr11	34764291	34764409	HAR-00308	Bird_HAR554,Toh_HAR226	intergenic	0	0		NA	NA	NA
chr11	37018052	37018362	HAR-00313	Prabhakar_HAR688	intergenic	0	0		NA	NA	NA
chr11	38536109	38536301	HAR-00314	Bird_HAR557	intergenic	0	0		NA	NA	NA
chr11	39575869	39576030	HAR-00315	Bird_HAR558,Prabhakar_HAR331	intergenic	0	0		ENSG00000254562	NA	NA
chr11	40715404	40715606	HAR-00316	Prabhakar_HAR522	intronic	0	0		NA	NA	NA
chr11	42071022	42071245	HAR-00317	Prabhakar_HAR606	intergenic	1	0		NA	NA	NA
chr11	42377295	42377522	HAR-00318	Toh_HAR466	intergenic	0	0		NA	NA	NA
chr11	42576008	42576123	HAR-00319	Bird_HAR559	intergenic	0	0		NA	NA	NA
chr11	42618379	42618711	HAR-00320	Bird_HAR560	intergenic	1	0		NA	NA	NA
chr11	44436409	44436909	HAR-00321	Bird_HAR561	intergenic	0	0		NA	NA	NA
chr11	47043193	47043420	HAR-00323	Prabhakar_HAR245,Pollard_HAR121	intronic	1	0		NA	NA	NA
chr11	49339511	49339657	HAR-00325	Bird_HAR562	intergenic	1	0		ENSG00000176540	ENSG00000255551,ENSG00000086205,ENSG00000254637,ENSG00000254624,ENSG00000254940	NA
chr11	49598205	49598463	HAR-00326	Bird_HAR80	ncRNA_exonic	0	0		NA	NA	NA
chr11	50114819	50114945	HAR-00327	Bird_HAR424	intergenic	0	0		ENSG00000123447,ENSG00000254714,ENSG00000254800,ENSG00000258817,ENSG00000221954	ENSG00000086205,ENSG00000221954,ENSG00000236919,ENSG00000255001	NA
chr11	56118895	56119339	HAR-00328	Bird_HAR185	intergenic	0	0		NA	ENSG00000124900	NA
chr11	63924912	63925246	HAR-00329	Prabhakar_HAR283	intronic	0	0		ENSG00000072518,ENSG00000256280,ENSG00000176340,ENSG00000256100,ENSG00000167770,ENSG00000133315,ENSG00000256824	ENSG00000168005,ENSG00000072518,ENSG00000256280,ENSG00000207200,ENSG00000176340,ENSG00000256100,ENSG00000167770,ENSG00000133315	NA
chr11	79171622	79171772	HAR-00331	Prabhakar_HAR301	intergenic	0	0		NA	NA	NA
chr11	79338429	79338665	HAR-00332	BUSH_HAR11,Bird_HAR186	intergenic	1	0		NA	NA	NA
chr11	79721862	79722219	HAR-00333	Pollard_HAR48,Prabhakar_HAR733	intergenic	1	0		NA	NA	NA
chr11	79786055	79786290	HAR-00334	Prabhakar_HAR233	intergenic	0	0		NA	NA	NA
chr11	80532243	80532449	HAR-00335	Prabhakar_HAR729	intergenic	0	0		NA	NA	NA
chr11	81018201	81018406	HAR-00336	Bird_HAR187	intergenic	0	0		NA	NA	NA
chr11	83422394	83422586	HAR-00337	Prabhakar_HAR746	intronic	0	0		ENSG00000137500,ENSG00000255234	NA	NA
chr11	87462477	87462729	HAR-00338	Bird_HAR566	intergenic	1	0		NA	NA	NA
chr11	89231856	89232323	HAR-00339	Bird_HAR567	intronic	0	0		ENSG00000223417,ENSG00000233802,ENSG00000204449	ENSG00000207299	NA
chr11	91579774	91580037	HAR-00340	Prabhakar_HAR774	intergenic	0	0		NA	NA	NA
chr11	91820828	91820865	HAR-00341	Toh_HAR184	intergenic	0	0		NA	NA	NA
chr11	95015617	95015966	HAR-00343	Bird_HAR569	intergenic	1	0		NA	NA	NA
chr11	96028302	96028500	HAR-00344	Bird_HAR570	intronic	0	0		NA	NA	NA
chr11	96831551	96831919	HAR-00345	Bird_HAR571,Prabhakar_HAR721	intergenic	0	0		NA	NA	NA
chr11	97457165	97457523	HAR-00346	Bird_HAR81	intergenic	0	0		NA	NA	NA
chr11	98524353	98524656	HAR-00347	Bird_HAR82	intergenic	0	0		NA	NA	NA
chr11	100447375	100447660	HAR-00348	Prabhakar_HAR775	intergenic	1	0		ENSG00000238388	ENSG00000165895,ENSG00000200047	NA
chr11	109297851	109298156	HAR-00349	Bird_HAR39	UTR3	0	0	ENSG00000185742	NA	NA	NA
chr11	109403875	109404155	HAR-00350	Bird_HAR533,Prabhakar_HAR759	intergenic	1	0		NA	NA	NA
chr11	112781754	112782166	HAR-00353	Bird_HAR534	intergenic	0	0		NA	NA	NA
chr11	112944247	112944430	HAR-00354	Prabhakar_HAR872	intronic	1	0		NA	NA	NA
chr11	114014953	114015219	HAR-00355	Bird_HAR535	intronic	1	0		NA	NA	NA
chr11	114799193	114799383	HAR-00357	Pollard_HAR181	intergenic	1	0		NA	NA	NA
chr11	115086734	115086933	HAR-00358	Prabhakar_HAR249	intronic	0	0		NA	NA	NA
chr11	115155689	115155898	HAR-00359	Prabhakar_HAR698	intronic	1	0		NA	NA	NA
chr11	115214219	115214401	HAR-00360	Bird_HAR536	intronic	0	0		NA	NA	NA
chr11	115350216	115350506	HAR-00361	Bird_HAR537	intronic	1	0		NA	NA	NA
chr11	115563356	115563482	HAR-00362	Pollard_HAR188	intergenic	0	0		NA	NA	NA
chr11	115648182	115648526	HAR-00363	Prabhakar_HAR548,Toh_HAR87	intergenic	1	0		NA	NA	NA
chr11	115924312	115924542	HAR-00364	Pollard_HAR172	intergenic	1	0		NA	NA	NA
chr11	116045070	116045261	HAR-00365	Toh_HAR116,Bird_HAR181	intergenic	1	0		NA	NA	NA
chr11	117333214	117333583	HAR-00368	Prabhakar_HAR459,Pollard_HAR94	intronic	0	0		ENSG00000254844,ENSG00000177103,ENSG00000137731	ENSG00000270403,ENSG00000177103,ENSG00000254844	NA
chr11	118796334	118796366	HAR-00369	Toh_HAR62	intergenic	0	1		ENSG00000255239,ENSG00000196655,ENSG00000118181,ENSG00000137700	NA	ENSG00000118096,ENSG00000243431,ENSG00000095139,ENSG00000255239,ENSG00000207462,ENSG00000255422,ENSG00000110367,ENSG00000201535,ENSG00000254621,ENSG00000222529,ENSG00000076706
chr11	120640761	120641144	HAR-00372	Prabhakar_HAR74	intronic	0	0		NA	NA	NA
chr11	121801206	121801409	HAR-00373	Bird_HAR538	intergenic	1	0		NA	NA	NA
chr11	125220634	125220648	HAR-00374	Toh_HAR32	intronic	0	0		ENSG00000134955,ENSG00000203306,ENSG00000150433,ENSG00000255475,ENSG00000165495,ENSG00000254880	ENSG00000255475,ENSG00000165495,ENSG00000254880	NA
chr11	126784915	126785177	HAR-00375	Bird_HAR539	intronic	1	0		NA	NA	NA
chr11	127013462	127013655	HAR-00376	Prabhakar_HAR15	intergenic	1	0		NA	NA	NA
chr11	127064075	127064309	HAR-00377	Prabhakar_HAR123	intergenic	0	0		NA	NA	NA
chr11	128553832	128553912	HAR-00379	Toh_HAR415	intergenic	0	0		NA	NA	NA
chr11	129274665	129274906	HAR-00380	Bird_HAR182	intronic	0	0		NA	NA	NA
chr11	130965377	130965778	HAR-00381	Prabhakar_HAR28,Pollard_HAR14,Bird_HAR40	intergenic	0	0		NA	NA	NA
chr11	131522845	131522870	HAR-00384	Toh_HAR446	intronic	1	0		NA	NA	NA
chr11	131667531	131668061	HAR-00385	Bird_HAR540,Prabhakar_HAR839,Bird_HAR541	intronic	0	0		NA	NA	NA
chr11	131681355	131681825	HAR-00386	Bird_HAR542	intronic	1	0		NA	NA	NA
chr11	131683867	131684292	HAR-00387	Prabhakar_HAR927	intronic	1	0		NA	NA	NA
chr11	131852583	131852705	HAR-00388	Prabhakar_HAR58	intronic	0	0		NA	NA	NA
chr11	131948475	131948847	HAR-00389	Prabhakar_HAR69	intronic	1	0		NA	NA	NA
chr11	132809661	132809996	HAR-00390	Bird_HAR389,Prabhakar_HAR63	intronic	0	0		NA	ENSG00000182667	NA
chr11	133142808	133142933	HAR-00391	Prabhakar_HAR304	intronic	0	0		NA	NA	NA
chr11	133260751	133260924	HAR-00392	BUSH_HAR35	intronic	0	0		NA	ENSG00000264919	NA
chr11	133533771	133533927	HAR-00393	Prabhakar_HAR497	intergenic	1	0		NA	NA	NA
chr11	133810891	133811164	HAR-00394	Bird_HAR543	intronic	1	0		ENSG00000204241,ENSG00000254648,ENSG00000166086	ENSG00000204241,ENSG00000254648,ENSG00000166086	NA
chr12	974178	974588	HAR-00395	Bird_HAR22,Prabhakar_HAR7,Pollard_HAR5,Toh_HAR557	exonic	0	0	ENSG00000060237	NA	NA	NA
chr12	3600750	3600766	HAR-00397	Toh_HAR106	UTR5	1	1	ENSG00000111218	NA	NA	NA
chr12	9961715	9961877	HAR-00398	Bird_HAR602	intergenic	0	0		ENSG00000255753	NA	NA
chr12	12472949	12473205	HAR-00399	Bird_HAR576	intergenic	1	0		ENSG00000207010	ENSG00000121380,ENSG00000070018	NA
chr12	12735926	12736239	HAR-00400	Bird_HAR41,Prabhakar_HAR20	intergenic	0	0		NA	NA	NA
chr12	14047086	14047404	HAR-00401	Bird_HAR189	intronic	0	0		NA	NA	NA
chr12	16125151	16125330	HAR-00402	Bird_HAR578	intronic	0	0		NA	NA	NA
chr12	16171036	16171679	HAR-00403	Toh_HAR447	intronic	1	0		NA	NA	NA
chr12	16236954	16237124	HAR-00404	Bird_HAR579,Prabhakar_HAR79	intergenic	0	0		NA	NA	NA
chr12	16704985	16705168	HAR-00406	Prabhakar_HAR121	intronic	0	0		NA	NA	NA
chr12	16859733	16860030	HAR-00407	Prabhakar_HAR866	intergenic	0	0		NA	NA	NA
chr12	17290464	17290740	HAR-00408	Toh_HAR179,Bird_HAR42	intergenic	1	0		NA	NA	NA
chr12	17583262	17583696	HAR-00409	Bird_HAR580	intergenic	0	0		NA	NA	NA
chr12	17939223	17939533	HAR-00410	Prabhakar_HAR66	intergenic	0	0		NA	NA	NA
chr12	19461372	19461698	HAR-00411	Bird_HAR391	intronic	1	0		NA	NA	NA
chr12	23138955	23139506	HAR-00412	Bird_HAR581	intergenic	0	0		NA	NA	NA
chr12	23343161	23344184	HAR-00413	Bird_HAR582	intergenic	0	0		NA	NA	NA
chr12	24034426	24034805	HAR-00414	Bird_HAR583	intronic	1	0		NA	NA	NA
chr12	24382927	24383330	HAR-00416	Bird_HAR584	intronic	1	0		NA	ENSG00000255864	NA
chr12	24392352	24392660	HAR-00417	Prabhakar_HAR717	intronic	1	0		NA	NA	NA
chr12	31030298	31030498	HAR-00418	Bird_HAR585	intergenic	1	0		NA	NA	NA
chr12	33947563	33947848	HAR-00419	Bird_HAR59	intergenic	0	0		NA	ENSG00000057294	NA
chr12	41906970	41906983	HAR-00420	Toh_HAR100	intronic	0	0		NA	NA	NA
chr12	41981597	41981748	HAR-00421	Bird_HAR586	intergenic	1	0		NA	NA	NA
chr12	43390585	43390843	HAR-00423	Bird_HAR587	intergenic	0	0		NA	NA	NA
chr12	43585774	43585921	HAR-00424	Prabhakar_HAR321	intergenic	1	0		NA	NA	NA
chr12	48152928	48153096	HAR-00426	Bird_HAR589	upstream	1	1	ENSG00000079337	NA	NA	NA
chr12	58526229	58526320	HAR-00428	Toh_HAR399	intergenic	0	0		ENSG00000166896	NA	NA
chr12	60669714	60669728	HAR-00429	Toh_HAR314	intergenic	0	0		NA	NA	NA
chr12	60916495	60916754	HAR-00430	Pollard_HAR7,Toh_HAR513,Prabhakar_HAR660	intergenic	1	0		NA	NA	NA
chr12	61161437	61161497	HAR-00431	Toh_HAR199	intergenic	0	0		NA	NA	NA
chr12	61426448	61426567	HAR-00432	Pollard_HAR57	intergenic	0	0		NA	NA	NA
chr12	67451529	67451704	HAR-00435	Prabhakar_HAR499	intergenic	0	0		NA	NA	NA
chr12	69351136	69351440	HAR-00437	Bird_HAR191	intronic	0	0		ENSG00000135678	NA	NA
chr12	72374304	72374657	HAR-00438	Bird_HAR591	intronic	1	0		NA	NA	NA
chr12	72396925	72397242	HAR-00439	Bird_HAR592	intronic	0	0		NA	NA	NA
chr12	72477182	72477385	HAR-00440	Toh_HAR386	intergenic	1	0		NA	NA	NA
chr12	72542091	72542227	HAR-00441	Prabhakar_HAR569	intergenic	0	0		NA	NA	NA
chr12	72611429	72611630	HAR-00442	Prabhakar_HAR817	intergenic	0	0		NA	NA	NA
chr12	72627909	72628195	HAR-00443	Bird_HAR593	intergenic	0	0		NA	NA	NA
chr12	72816138	72816382	HAR-00444	Prabhakar_HAR678	intronic	0	0		NA	NA	NA
chr12	72966190	72966441	HAR-00445	Prabhakar_HAR536	intronic	0	0		NA	NA	NA
chr12	73486282	73486348	HAR-00446	Toh_HAR322	intergenic	0	0		NA	NA	NA
chr12	73671701	73671911	HAR-00447	Bird_HAR594	intergenic	0	0		NA	NA	NA
chr12	73672720	73672741	HAR-00448	Toh_HAR249	intergenic	0	0		NA	NA	NA
chr12	77343368	77343511	HAR-00449	Prabhakar_HAR111	intergenic	0	0		NA	NA	NA
chr12	79462003	79462308	HAR-00450	Prabhakar_HAR640	intronic	1	0		NA	NA	NA
chr12	79620666	79620977	HAR-00451	Prabhakar_HAR910	intronic	1	0		NA	NA	NA
chr12	83656519	83656537	HAR-00452	Toh_HAR244	intergenic	0	0		NA	NA	NA
chr12	84313001	84313260	HAR-00453	Bird_HAR83	intergenic	1	0		NA	NA	NA
chr12	86726799	86727040	HAR-00454	Prabhakar_HAR921	intronic	1	0		NA	NA	NA
chr12	86984560	86984795	HAR-00455	Bird_HAR595	intronic	1	0		NA	NA	NA
chr12	89743565	89743941	HAR-00456	Prabhakar_HAR240	intronic	1	1		NA	NA	ENSG00000257156
chr12	90460124	90460301	HAR-00458	Bird_HAR596	intergenic	0	0		NA	NA	NA
chr12	91997535	91997881	HAR-00459	Bird_HAR597	intergenic	0	0		NA	NA	NA
chr12	94928969	94929082	HAR-00463	Toh_HAR178,Pollard_HAR26,Bird_HAR599	intergenic	1	0		ENSG00000257360,ENSG00000136040	ENSG00000257360	NA
chr12	97363557	97363753	HAR-00464	Prabhakar_HAR973	intergenic	0	0		NA	NA	NA
chr12	97931252	97931624	HAR-00466	Bird_HAR601	intergenic	1	0		NA	NA	NA
chr12	98126179	98127046	HAR-00467	Bird_HAR375	ncRNA_exonic	1	0		NA	NA	NA
chr12	99728061	99728336	HAR-00468	Bird_HAR193	intronic	0	0		NA	NA	NA
chr12	102613510	102613618	HAR-00469	Toh_HAR480	intergenic	0	0		NA	NA	NA
chr12	102850102	102850466	HAR-00470	Bird_HAR188	intronic	1	0		NA	NA	NA
chr12	103684042	103684296	HAR-00471	Toh_HAR205	intergenic	0	0		NA	ENSG00000171759,ENSG00000139352	NA
chr12	108342254	108342429	HAR-00472	Prabhakar_HAR685	intergenic	1	0		NA	ENSG00000198855	NA
chr12	108357458	108357653	HAR-00473	Bird_HAR572,Toh_HAR478	intergenic	0	0		NA	ENSG00000247213	NA
chr12	114467996	114468201	HAR-00479	Prabhakar_HAR673	intergenic	0	0		NA	NA	NA
chr12	130335918	130336042	HAR-00483	Prabhakar_HAR577	intronic	1	0		ENSG00000255838	NA	NA
chr13	19526878	19527035	HAR-00485	Bird_HAR378	intergenic	0	0		ENSG00000226361,ENSG00000227784,ENSG00000204718,ENSG00000230931,ENSG00000244155,ENSG00000242756,ENSG00000227332,ENSG00000223024,ENSG00000206192,ENSG00000235500,ENSG00000226250,ENSG00000252287,ENSG00000234894,ENSG00000121388,ENSG00000198033,ENSG00000237636,ENSG00000224976,ENSG00000237164,ENSG00000229791,ENSG00000238132,ENSG00000215572	ENSG00000231914,ENSG00000223024,ENSG00000206192,ENSG00000235500,ENSG00000226250,ENSG00000236834,ENSG00000237636	NA
chr13	22495866	22496061	HAR-00487	Bird_HAR194	intergenic	0	0		NA	NA	NA
chr13	23510780	23511042	HAR-00488	Bird_HAR30	intergenic	0	1		ENSG00000240341,ENSG00000236803	NA	NA
chr13	24928553	24928885	HAR-00489	Bird_HAR5	intergenic	0	1		ENSG00000211508,ENSG00000225404,ENSG00000132972,ENSG00000251299	ENSG00000233545,ENSG00000205822,ENSG00000075673,ENSG00000231417	ENSG00000244615,ENSG00000243008,ENSG00000205822,ENSG00000151849,ENSG00000151846
chr13	32180033	32180170	HAR-00491	Bird_HAR611	intergenic	0	0		NA	NA	NA
chr13	34644292	34644527	HAR-00492	Bird_HAR612	intergenic	0	0		NA	ENSG00000261728	NA
chr13	34951368	34951595	HAR-00493	Bird_HAR195	intergenic	0	0		NA	NA	NA
chr13	38527944	38528092	HAR-00494	BUSH_HAR52	intergenic	1	0		NA	NA	NA
chr13	39357190	39357318	HAR-00495	Toh_HAR118	exonic	0	0	ENSG00000150893	NA	NA	NA
chr13	40661399	40661633	HAR-00496	Prabhakar_HAR295,Pollard_HAR53	intergenic	1	0		NA	NA	NA
chr13	42281055	42281163	HAR-00497	Bird_HAR613	intronic	0	0		NA	NA	NA
chr13	43809281	43809522	HAR-00498	Bird_HAR614	intronic	0	0		NA	ENSG00000270522	NA
chr13	48224532	48224555	HAR-00501	Toh_HAR550	intergenic	0	0		NA	NA	NA
chr13	49000892	49001249	HAR-00502	Bird_HAR616	UTR5	0	0	ENSG00000139679	NA	NA	NA
chr13	53499998	53500334	HAR-00503	Prabhakar_HAR239	intergenic	1	0		NA	NA	NA
chr13	53837375	53837633	HAR-00504	Bird_HAR617	intergenic	0	0		NA	NA	NA
chr13	54152600	54153039	HAR-00505	Bird_HAR196	intergenic	0	0		NA	NA	NA
chr13	54399706	54400024	HAR-00506	Bird_HAR618	ncRNA_intronic	0	0		NA	NA	NA
chr13	56506713	56507012	HAR-00507	Bird_HAR619	intergenic	0	0		NA	NA	NA
chr13	59220092	59220222	HAR-00508	Bird_HAR620	intergenic	0	0		NA	NA	NA
chr13	60084918	60085394	HAR-00509	Prabhakar_HAR494	intergenic	1	0		NA	NA	NA
chr13	60159505	60159592	HAR-00510	Toh_HAR476	intergenic	0	0		NA	NA	NA
chr13	60692168	60692360	HAR-00511	Prabhakar_HAR794	intronic	0	0		NA	NA	NA
chr13	61846763	61847012	HAR-00513	Prabhakar_HAR531	intergenic	0	0		NA	NA	NA
chr13	63665795	63666134	HAR-00514	Bird_HAR621	intergenic	0	0		NA	NA	NA
chr13	64221242	64221375	HAR-00515	Prabhakar_HAR430	intergenic	0	0		NA	NA	NA
chr13	65031235	65031516	HAR-00516	Bird_HAR622	intergenic	0	0		NA	NA	NA
chr13	66047405	66047618	HAR-00517	Prabhakar_HAR406	intergenic	0	0		NA	NA	NA
chr13	66190908	66191217	HAR-00518	Bird_HAR416	intergenic	0	0		NA	NA	NA
chr13	67620249	67620276	HAR-00519	Toh_HAR425	intronic	0	0		NA	NA	NA
chr13	67824370	67824587	HAR-00520	Prabhakar_HAR745	intergenic	0	0		NA	NA	NA
chr13	68011425	68011710	HAR-00521	Bird_HAR623	intergenic	0	0		NA	NA	NA
chr13	68080424	68080643	HAR-00522	Bird_HAR624	intergenic	0	0		NA	NA	NA
chr13	68194794	68195041	HAR-00523	BUSH_HAR13,Bird_HAR43,Toh_HAR124	intergenic	0	0		NA	NA	NA
chr13	69303695	69303993	HAR-00524	Prabhakar_HAR104	intergenic	1	0		NA	NA	NA
chr13	69670936	69671071	HAR-00525	Pollard_HAR95	intergenic	1	0		NA	NA	NA
chr13	69948245	69948439	HAR-00526	Bird_HAR625	intergenic	1	0		NA	NA	NA
chr13	71132964	71133156	HAR-00527	Bird_HAR626	intergenic	0	0		NA	NA	NA
chr13	71533163	71534052	HAR-00528	Prabhakar_HAR567	intergenic	1	0		NA	NA	NA
chr13	71723752	71724353	HAR-00529	Toh_HAR18,Prabhakar_HAR60,Pollard_HAR119	ncRNA_intronic	1	0		NA	NA	NA
chr13	71800535	71800677	HAR-00530	Prabhakar_HAR222	intergenic	0	0		NA	NA	NA
chr13	71825601	71826180	HAR-00531	BUSH_HAR33	intergenic	0	0		NA	NA	NA
chr13	71897607	71897751	HAR-00532	Pollard_HAR145	intergenic	1	0		NA	NA	NA
chr13	72212291	72213257	HAR-00533	Bird_HAR197	intronic	1	0		NA	NA	NA
chr13	72373582	72373697	HAR-00535	Pollard_HAR67	intronic	1	0		NA	NA	NA
chr13	72518566	72519254	HAR-00536	Pollard_HAR163,Bird_HAR84	intergenic	0	0		NA	NA	NA
chr13	72529023	72529038	HAR-00537	Toh_HAR296	intergenic	0	0		NA	NA	NA
chr13	72818601	72819273	HAR-00538	Bird_HAR627	intergenic	0	0		NA	NA	NA
chr13	73085346	73085679	HAR-00539	Bird_HAR628	intergenic	0	0		NA	NA	NA
chr13	73114822	73115548	HAR-00540	Prabhakar_HAR11,Toh_HAR125,Toh_HAR5,Pollard_HAR15,Bird_HAR23	intergenic	0	0		NA	NA	NA
chr13	74879898	74880324	HAR-00541	Bird_HAR629	intergenic	1	0		NA	NA	NA
chr13	75254027	75254488	HAR-00542	Bird_HAR630	intergenic	0	0		NA	NA	NA
chr13	75540774	75541131	HAR-00544	Bird_HAR198	intergenic	1	0		NA	NA	NA
chr13	76739526	76739737	HAR-00545	Prabhakar_HAR645	intergenic	0	0		ENSG00000178734,ENSG00000223458,ENSG00000178695,ENSG00000264908	NA	NA
chr13	77063374	77063677	HAR-00546	Toh_HAR293	intergenic	1	0		ENSG00000178695,ENSG00000264908	NA	NA
chr13	79121232	79121771	HAR-00547	Bird_HAR631	ncRNA_intronic	0	0		NA	NA	NA
chr13	80422379	80422598	HAR-00548	Bird_HAR632	intergenic	1	0		NA	NA	NA
chr13	82546471	82546786	HAR-00549	Prabhakar_HAR313	intergenic	0	0		NA	NA	NA
chr13	83962015	83962038	HAR-00550	Toh_HAR271	intergenic	0	0		NA	NA	NA
chr13	84264323	84264479	HAR-00551	Bird_HAR633	intergenic	0	0		NA	NA	NA
chr13	84866794	84867036	HAR-00552	Prabhakar_HAR55	ncRNA_intronic	0	0		NA	NA	NA
chr13	85121663	85122003	HAR-00553	Prabhakar_HAR172	ncRNA_intronic	0	0		NA	NA	NA
chr13	87805708	87805918	HAR-00554	Prabhakar_HAR616	intergenic	1	0		NA	NA	NA
chr13	88759783	88759986	HAR-00555	Bird_HAR634	intergenic	1	0		NA	NA	NA
chr13	89833344	89833526	HAR-00556	Prabhakar_HAR979	intergenic	0	0		NA	NA	NA
chr13	91137512	91138025	HAR-00557	Prabhakar_HAR841,BUSH_HAR44	intergenic	1	0		NA	NA	NA
chr13	91847876	91848164	HAR-00558	Bird_HAR635	ncRNA_intronic	1	0		NA	NA	NA
chr13	92972675	92972853	HAR-00559	Bird_HAR636	intronic	0	0		NA	NA	NA
chr13	93459716	93459913	HAR-00560	Prabhakar_HAR472	intronic	1	0		NA	NA	NA
chr13	94361802	94361949	HAR-00561	Prabhakar_HAR329	intronic	0	0		NA	NA	NA
chr13	94430150	94430396	HAR-00562	Pollard_HAR59,Prabhakar_HAR533	intronic	0	0		NA	NA	NA
chr13	94459054	94459287	HAR-00563	Pollard_HAR102	intronic	0	0		NA	NA	NA
chr13	94506194	94506390	HAR-00564	Bird_HAR637	ncRNA_intronic	1	0		NA	NA	NA
chr13	94888297	94888329	HAR-00565	Toh_HAR474	intronic	0	0		NA	NA	NA
chr13	95480586	95480802	HAR-00566	Bird_HAR638,Prabhakar_HAR510	intergenic	0	0		NA	NA	NA
chr13	95599769	95599947	HAR-00567	Prabhakar_HAR643	intergenic	0	0		NA	NA	NA
chr13	95600140	95600795	HAR-00568	Bird_HAR639	intergenic	1	0		NA	NA	NA
chr13	96430966	96431356	HAR-00569	Bird_HAR199	intronic	0	0		NA	NA	NA
chr13	96978006	96978313	HAR-00570	Prabhakar_HAR615	intronic	1	0		NA	NA	NA
chr13	97207875	97208190	HAR-00571	Bird_HAR200	intronic	0	0		NA	NA	NA
chr13	97211852	97212282	HAR-00572	Bird_HAR392,Prabhakar_HAR367	intronic	0	0		NA	NA	NA
chr13	97262883	97263265	HAR-00573	Bird_HAR640,Prabhakar_HAR293	intronic	0	0		NA	NA	NA
chr13	97274143	97274320	HAR-00574	Prabhakar_HAR164	intronic	1	0		NA	NA	NA
chr13	97319534	97319860	HAR-00575	Prabhakar_HAR726	intronic	1	0		NA	NA	NA
chr13	97422090	97422436	HAR-00576	Bird_HAR641	intronic	0	0		NA	NA	NA
chr13	97461403	97461566	HAR-00577	Prabhakar_HAR386	intronic	0	0		ENSG00000102595,ENSG00000185352	ENSG00000102595,ENSG00000185352	NA
chr13	97496505	97496758	HAR-00578	Bird_HAR642,Prabhakar_HAR632	intergenic	0	0		NA	ENSG00000102595,ENSG00000242614	NA
chr13	99842842	99843029	HAR-00581	Bird_HAR644	intergenic	0	0		NA	NA	NA
chr13	101126008	101126524	HAR-00583	Prabhakar_HAR254,Toh_HAR344	ncRNA_intronic	0	0		ENSG00000236554,ENSG00000270632	NA	NA
chr13	102373270	102373316	HAR-00584	Toh_HAR190	UTR3	0	0	ENSG00000102466	NA	NA	NA
chr13	103597740	103598051	HAR-00585	Prabhakar_HAR604	intergenic	0	0		NA	NA	NA
chr13	103796003	103796030	HAR-00586	Toh_HAR232	intergenic	0	0		NA	NA	NA
chr13	103900890	103901280	HAR-00587	Bird_HAR603	intergenic	1	0		NA	NA	NA
chr13	104342386	104342811	HAR-00588	Bird_HAR604	intergenic	0	0		NA	NA	NA
chr13	104796524	104796780	HAR-00589	Prabhakar_HAR188	intergenic	1	0		NA	NA	NA
chr13	105465054	105465196	HAR-00590	Bird_HAR605	intergenic	0	0		NA	NA	NA
chr13	105655822	105656054	HAR-00591	Bird_HAR606	intergenic	0	0		NA	NA	NA
chr13	105669785	105670193	HAR-00592	Bird_HAR607	intergenic	0	0		NA	NA	NA
chr13	106357704	106357819	HAR-00593	Pollard_HAR105	intergenic	0	0		NA	NA	NA
chr13	106836188	106836335	HAR-00594	Bird_HAR608	intergenic	0	0		NA	NA	NA
chr13	106946998	106947126	HAR-00595	Prabhakar_HAR763	intergenic	0	0		NA	NA	NA
chr14	19628689	19628815	HAR-00599	Bird_HAR145	intergenic	0	0		ENSG00000251885,ENSG00000259074,ENSG00000184394	NA	NA
chr14	19684594	19684749	HAR-00600	Bird_HAR24	intergenic	0	0		NA	ENSG00000265199	NA
chr14	21190384	21191218	HAR-00602	Bird_HAR379	intergenic	0	0		ENSG00000196383,ENSG00000252999,ENSG00000258641,ENSG00000185271,ENSG00000259162,ENSG00000182545,ENSG00000181562	ENSG00000258564,ENSG00000176294,ENSG00000176198,ENSG00000243817	NA
chr14	23840870	23841006	HAR-00604	Prabhakar_HAR528	intergenic	0	0		ENSG00000258444,ENSG00000215991,ENSG00000092054	ENSG00000100836,ENSG00000268702,ENSG00000092054	NA
chr14	24476271	24476413	HAR-00605	Bird_HAR647	UTR5	1	1		NA	NA	NA
chr14	26099041	26099222	HAR-00606	Prabhakar_HAR225	intergenic	0	0		NA	NA	NA
chr14	26365042	26365123	HAR-00607	Toh_HAR120	intergenic	0	0		NA	NA	NA
chr14	26465032	26465074	HAR-00608	Toh_HAR543	intergenic	0	0		NA	NA	NA
chr14	26594199	26594480	HAR-00609	Pollard_HAR162	intergenic	0	0		NA	NA	NA
chr14	26642930	26643602	HAR-00610	Prabhakar_HAR801	intergenic	0	0		NA	NA	NA
chr14	27295002	27295205	HAR-00611	Bird_HAR648	intergenic	0	0		NA	NA	NA
chr14	28557115	28557131	HAR-00613	Toh_HAR189	intergenic	0	0		NA	NA	NA
chr14	28599682	28600477	HAR-00614	Prabhakar_HAR167,Toh_HAR82	intergenic	1	0		NA	NA	NA
chr14	29044341	29044669	HAR-00615	Bird_HAR201	intergenic	1	0		NA	NA	NA
chr14	30265195	30265539	HAR-00616	Bird_HAR650	intronic	0	0		NA	NA	NA
chr14	31880036	31880274	HAR-00618	Bird_HAR651	intronic	0	0		NA	NA	NA
chr14	33197172	33197384	HAR-00619	Bird_HAR652	intronic	1	0		NA	NA	NA
chr14	33203403	33203606	HAR-00620	Pollard_HAR144	intronic	1	0		NA	NA	NA
chr14	33231133	33231627	HAR-00621	Bird_HAR202	intronic	0	0		NA	NA	NA
chr14	33417004	33417239	HAR-00622	Pollard_HAR96	intronic	0	0		NA	NA	NA
chr14	33417751	33418104	HAR-00623	Bird_HAR85,Prabhakar_HAR658	intronic	1	0		NA	NA	NA
chr14	33488371	33489113	HAR-00624	Prabhakar_HAR490,Bird_HAR45,Pollard_HAR189	intronic	1	0		NA	NA	NA
chr14	33496341	33496595	HAR-00625	Prabhakar_HAR553,Bird_HAR653	intronic	1	0		NA	NA	NA
chr14	33526950	33527050	HAR-00626	Pollard_HAR21	intronic	0	0		NA	NA	NA
chr14	33649062	33649291	HAR-00627	Prabhakar_HAR221	intronic	0	0		NA	NA	NA
chr14	33687897	33688536	HAR-00628	Bird_HAR203	intronic	0	0		NA	NA	NA
chr14	33710550	33711235	HAR-00629	Bird_HAR654	intronic	1	0		NA	NA	NA
chr14	33760859	33760976	HAR-00630	Pollard_HAR173	intronic	0	0		NA	NA	NA
chr14	33819145	33819460	HAR-00631	Prabhakar_HAR96	intronic	1	0		ENSG00000129521	NA	NA
chr14	34045569	34045772	HAR-00632	Pollard_HAR202	intronic	1	0		NA	NA	NA
chr14	34048650	34048815	HAR-00633	Toh_HAR142	intronic	0	0		NA	NA	NA
chr14	34065558	34065810	HAR-00634	Pollard_HAR89	intronic	1	0		NA	NA	NA
chr14	36550251	36550390	HAR-00642	Bird_HAR658	ncRNA_intronic	0	0		NA	ENSG00000136327	NA
chr14	36557506	36557952	HAR-00643	Bird_HAR659	ncRNA_intronic	0	0		NA	ENSG00000136327	NA
chr14	36661739	36661776	HAR-00644	Toh_HAR428	intergenic	0	0		ENSG00000265530,ENSG00000100902,ENSG00000100916,ENSG00000257307,ENSG00000266327	NA	NA
chr14	37374831	37375087	HAR-00645	Bird_HAR660	intronic	0	0		NA	NA	NA
chr14	37383857	37384173	HAR-00646	Bird_HAR661	intronic	0	0		ENSG00000238540	NA	NA
chr14	37503736	37504441	HAR-00647	Toh_HAR424,Prabhakar_HAR328	intronic	1	0		NA	NA	NA
chr14	37539815	37540051	HAR-00648	Prabhakar_HAR867	intronic	0	0		NA	NA	NA
chr14	37608028	37608669	HAR-00649	Bird_HAR60,Toh_HAR44,BUSH_HAR45	intronic	0	0		NA	ENSG00000183032,ENSG00000139865,ENSG00000259048	NA
chr14	38492512	38492773	HAR-00650	Prabhakar_HAR602	intergenic	0	0		NA	NA	NA
chr14	39207332	39207595	HAR-00651	Prabhakar_HAR23	intergenic	1	0		NA	NA	NA
chr14	40133273	40133498	HAR-00652	Bird_HAR662	intergenic	1	0		NA	NA	NA
chr14	40148030	40148056	HAR-00653	Toh_HAR345	intergenic	0	0		NA	NA	NA
chr14	40375266	40375580	HAR-00654	Bird_HAR663,Prabhakar_HAR890	intergenic	0	0		NA	NA	NA
chr14	40733578	40733766	HAR-00655	Bird_HAR664	intergenic	0	0		NA	NA	NA
chr14	40789727	40789963	HAR-00656	Bird_HAR665	intergenic	0	0		NA	NA	NA
chr14	44695072	44695364	HAR-00657	Prabhakar_HAR308	intergenic	0	0		NA	NA	NA
chr14	45034896	45035392	HAR-00658	Prabhakar_HAR947	intergenic	0	0		NA	NA	NA
chr14	45837243	45837513	HAR-00659	Prabhakar_HAR864	intergenic	0	0		NA	NA	NA
chr14	46268792	46269006	HAR-00660	Prabhakar_HAR320	intergenic	1	0		NA	NA	NA
chr14	47158167	47158250	HAR-00661	Toh_HAR211	intergenic	0	0		NA	NA	NA
chr14	47309413	47309738	HAR-00662	Toh_HAR48	UTR3	0	0	ENSG00000139915	NA	NA	NA
chr14	48843159	48843565	HAR-00663	Prabhakar_HAR783,Bird_HAR666	intergenic	0	0		NA	NA	NA
chr14	48851258	48851467	HAR-00664	Bird_HAR667	intergenic	0	0		NA	NA	NA
chr14	49988758	49988936	HAR-00670	Prabhakar_HAR771	intergenic	0	0		NA	NA	NA
chr14	54008724	54009000	HAR-00671	Bird_HAR668	intergenic	0	0		ENSG00000224004	NA	NA
chr14	61690190	61690717	HAR-00674	Prabhakar_HAR723	intergenic	0	0		NA	ENSG00000258427,ENSG00000259169	NA
chr14	66386589	66387181	HAR-00675	Prabhakar_HAR207	intergenic	0	0		NA	NA	NA
chr14	66574560	66574886	HAR-00676	Prabhakar_HAR389	intergenic	0	0		NA	NA	NA
chr14	66930973	66931221	HAR-00678	Prabhakar_HAR951	intergenic	0	0		NA	NA	NA
chr14	69089620	69089756	HAR-00680	Bird_HAR670	intergenic	0	0		NA	NA	NA
chr14	70319283	70319511	HAR-00681	Prabhakar_HAR461	intergenic	1	0		NA	ENSG00000198732	NA
chr14	76288936	76289401	HAR-00684	Bird_HAR205	intronic	0	0		NA	NA	NA
chr14	76787274	76787480	HAR-00685	Toh_HAR52,Prabhakar_HAR6	intergenic	1	0		NA	NA	NA
chr14	79042230	79042431	HAR-00686	Prabhakar_HAR914	intronic	1	0		NA	NA	NA
chr14	79110960	79111116	HAR-00687	Prabhakar_HAR493	intronic	0	0		NA	NA	NA
chr14	79760173	79760406	HAR-00688	Bird_HAR672	intronic	1	0		NA	NA	NA
chr14	79918523	79918835	HAR-00689	Bird_HAR673	intronic	0	0		NA	NA	NA
chr14	79959419	79959599	HAR-00690	Bird_HAR674	intronic	0	0		NA	NA	NA
chr14	80042294	80042550	HAR-00691	Prabhakar_HAR253	intronic	1	0		NA	NA	NA
chr14	80264794	80264974	HAR-00692	Prabhakar_HAR950	intronic	0	0		NA	NA	NA
chr14	80280350	80280382	HAR-00693	Toh_HAR518	intronic	0	0		NA	NA	NA
chr14	82072143	82072592	HAR-00694	Bird_HAR675	intergenic	0	0		NA	NA	NA
chr14	82128607	82129254	HAR-00695	Bird_HAR206	intergenic	0	0		NA	NA	NA
chr14	82147741	82148057	HAR-00696	Bird_HAR207,Prabhakar_HAR544	intergenic	1	0		NA	NA	NA
chr14	82158268	82158653	HAR-00697	Prabhakar_HAR991	intergenic	1	0		NA	NA	NA
chr14	82447464	82447838	HAR-00698	Prabhakar_HAR651	intergenic	1	0		NA	NA	NA
chr14	82575703	82575828	HAR-00699	BUSH_HAR3	intergenic	0	0		NA	NA	NA
chr14	83327803	83328067	HAR-00700	Prabhakar_HAR130	intergenic	1	0		NA	NA	NA
chr14	83550878	83551071	HAR-00701	Bird_HAR676	intergenic	0	0		ENSG00000259032	NA	NA
chr14	83595470	83595703	HAR-00702	Bird_HAR677	intergenic	1	0		NA	NA	NA
chr14	83717404	83717486	HAR-00703	Toh_HAR394	intergenic	0	0		NA	NA	NA
chr14	83719502	83719607	HAR-00704	Pollard_HAR99	intergenic	0	0		NA	NA	NA
chr14	85124267	85124469	HAR-00705	Prabhakar_HAR462	intergenic	1	0		NA	NA	NA
chr14	88360789	88361061	HAR-00706	Prabhakar_HAR178,Bird_HAR678	intergenic	0	0		NA	NA	NA
chr14	89961414	89961610	HAR-00707	Bird_HAR679	intronic	0	0		NA	NA	NA
chr14	90216193	90216662	HAR-00708	Prabhakar_HAR67	intergenic	1	0		NA	NA	NA
chr14	92764238	92764514	HAR-00709	Prabhakar_HAR768	intergenic	0	0		NA	NA	NA
chr14	97553685	97553796	HAR-00712	Bird_HAR680	intergenic	0	0		NA	NA	NA
chr14	97791682	97791804	HAR-00713	Prabhakar_HAR197	intergenic	0	0		NA	NA	NA
chr14	98475772	98476067	HAR-00714	Prabhakar_HAR992	intergenic	0	0		NA	NA	NA
chr14	98575088	98575579	HAR-00715	Bird_HAR681	intergenic	0	0		NA	NA	NA
chr14	103707805	103708147	HAR-00720	Bird_HAR44	intergenic	1	0		NA	ENSG00000239117,ENSG00000258735,ENSG00000088808	NA
chr14	104559843	104559942	HAR-00721	Toh_HAR522	exonic	0	1	ENSG00000166183	NA	NA	NA
chr14	105019042	105019084	HAR-00723	Toh_HAR180	intergenic	0	1		ENSG00000166183,ENSG00000207568,ENSG00000066735,ENSG00000258748,ENSG00000228032,ENSG00000258598	ENSG00000166183,ENSG00000207568,ENSG00000066735,ENSG00000258748,ENSG00000228032	ENSG00000166183,ENSG00000207568
chr15	20721491	20721697	HAR-00724	Bird_HAR684	intergenic	0	0		NA	NA	NA
chr15	20876437	20876610	HAR-00725	Bird_HAR147	ncRNA_exonic	0	0	ENSG00000258590	NA	NA	NA
chr15	20886431	20886563	HAR-00726	Bird_HAR68	ncRNA_intronic	0	0		ENSG00000258710	ENSG00000265002	NA
chr15	22570713	22570831	HAR-00727	Bird_HAR425	ncRNA_exonic	0	0		NA	NA	NA
chr15	22777687	22777817	HAR-00728	Bird_HAR413	intergenic	0	0		ENSG00000221000,ENSG00000241034,ENSG00000140181,ENSG00000261418	ENSG00000259689,ENSG00000221000,ENSG00000241034,ENSG00000197414,ENSG00000259184,ENSG00000259480,ENSG00000230856,ENSG00000187667	NA
chr15	22780708	22780875	HAR-00729	Bird_HAR9	intergenic	0	0		ENSG00000197414,ENSG00000259184,ENSG00000187667,ENSG00000140181,ENSG00000174450	ENSG00000259174,ENSG00000187667	NA
chr15	28662067	28662303	HAR-00730	Bird_HAR66	intergenic	0	0		NA	NA	NA
chr15	30857828	30858053	HAR-00731	Bird_HAR685	intergenic	0	0		NA	ENSG00000104059	NA
chr15	31126560	31126698	HAR-00732	Bird_HAR16	intergenic	0	0		NA	NA	NA
chr15	31127126	31127293	HAR-00733	Bird_HAR10	intergenic	0	0		NA	NA	NA
chr15	32862523	32862673	HAR-00734	Bird_HAR686	ncRNA_intronic	0	0		ENSG00000259358,ENSG00000198826,ENSG00000166923,ENSG00000259721,ENSG00000259392	ENSG00000241818,ENSG00000166922,ENSG00000248905	NA
chr15	33234095	33234291	HAR-00735	Bird_HAR687	intronic	0	0		ENSG00000244952,ENSG00000198826,ENSG00000262728,ENSG00000166923	ENSG00000260642	NA
chr15	35504139	35504419	HAR-00736	Bird_HAR688	intergenic	1	0		NA	NA	NA
chr15	35666102	35666485	HAR-00737	Bird_HAR689	intronic	0	0		ENSG00000261081,ENSG00000175265	NA	NA
chr15	35813893	35814609	HAR-00738	Bird_HAR690	exonic	1	0	ENSG00000134146	NA	NA	NA
chr15	36025879	36026098	HAR-00739	Prabhakar_HAR677	ncRNA_intronic	0	0		NA	NA	NA
chr15	36049431	36049961	HAR-00740	Bird_HAR691	ncRNA_intronic	1	0		NA	NA	NA
chr15	36391472	36391801	HAR-00742	Pollard_HAR18,Toh_HAR31	intergenic	0	0		NA	NA	NA
chr15	36594472	36594817	HAR-00744	Bird_HAR692	intergenic	1	0		NA	NA	NA
chr15	36726809	36726979	HAR-00746	Toh_HAR397	intergenic	1	0		NA	NA	NA
chr15	36913321	36913881	HAR-00749	Bird_HAR208	intronic	0	0		NA	NA	NA
chr15	37190729	37191207	HAR-00753	Bird_HAR209	intronic	1	0		NA	NA	NA
chr15	37200422	37200588	HAR-00754	Prabhakar_HAR960,Bird_HAR696,Toh_HAR365	intronic	0	0		NA	NA	NA
chr15	37743703	37743717	HAR-00756	Toh_HAR133	intergenic	0	0		NA	NA	NA
chr15	46392261	46392425	HAR-00761	Bird_HAR700	intergenic	0	0		NA	NA	NA
chr15	49148747	49148912	HAR-00762	Prabhakar_HAR696	intronic	0	0		NA	NA	NA
chr15	53125080	53125096	HAR-00763	Toh_HAR368	intergenic	0	0		NA	NA	NA
chr15	56152598	56152612	HAR-00764	Toh_HAR483	exonic	1	0	ENSG00000069869	NA	NA	NA
chr15	57551507	57551732	HAR-00765	Bird_HAR211	intronic	1	0		NA	NA	NA
chr15	58043851	58044013	HAR-00766	Prabhakar_HAR82	intergenic	0	0		ENSG00000259285,ENSG00000128918	NA	NA
chr15	58775837	58775938	HAR-00767	Bird_HAR701	intronic	0	0		NA	NA	NA
chr15	60033321	60033500	HAR-00768	Bird_HAR702	intergenic	1	0		NA	NA	NA
chr15	60333979	60334133	HAR-00769	Pollard_HAR81	intergenic	0	0		NA	NA	NA
chr15	60446677	60446895	HAR-00770	Bird_HAR703	intergenic	0	0		NA	NA	NA
chr15	60636519	60636836	HAR-00771	Toh_HAR375	intergenic	0	0		ENSG00000259238,ENSG00000140299	NA	NA
chr15	60667561	60667849	HAR-00772	Prabhakar_HAR52,Bird_HAR87	intronic	1	0		NA	ENSG00000128915	NA
chr15	66322290	66322483	HAR-00778	Prabhakar_HAR847	intronic	0	0		NA	NA	NA
chr15	67678127	67678421	HAR-00781	Prabhakar_HAR863	intronic	0	0		NA	NA	NA
chr15	67970293	67970522	HAR-00782	Prabhakar_HAR385	intronic	0	0		NA	NA	NA
chr15	70111086	70111313	HAR-00784	Prabhakar_HAR844	intergenic	0	0		NA	NA	NA
chr15	70140731	70140842	HAR-00785	Prabhakar_HAR155	intergenic	1	0		NA	NA	NA
chr15	71889266	71889527	HAR-00788	Prabhakar_HAR375	intronic	1	0		NA	NA	NA
chr15	72513501	72513664	HAR-00789	Bird_HAR709	exonic	0	0	ENSG00000067225	NA	NA	NA
chr15	76764437	76764818	HAR-00792	Bird_HAR711	intronic	0	0		NA	NA	NA
chr15	78000391	78000532	HAR-00793	Prabhakar_HAR257	intergenic	1	0		ENSG00000169783	ENSG00000259281	NA
chr15	86564726	86564827	HAR-00795	Pollard_HAR131	intergenic	0	0		NA	NA	NA
chr15	86925692	86925850	HAR-00796	Bird_HAR712	intronic	1	0		NA	NA	NA
chr15	87025326	87025619	HAR-00797	Bird_HAR713	intronic	1	0		NA	NA	NA
chr15	87031311	87031507	HAR-00798	Prabhakar_HAR649	intronic	0	0		NA	NA	NA
chr15	88044069	88044463	HAR-00799	Bird_HAR25	intergenic	0	0		NA	NA	NA
chr15	90944320	90944344	HAR-00802	Toh_HAR393	intronic	1	0		ENSG00000140575,ENSG00000140577	ENSG00000182768,ENSG00000270322,ENSG00000271396,ENSG00000238244,ENSG00000196391,ENSG00000140577,ENSG00000259212	NA
chr15	91009541	91009673	HAR-00803	Toh_HAR317	exonic	0	0	ENSG00000140575	NA	NA	NA
chr15	91865115	91865151	HAR-00804	Toh_HAR472	intergenic	1	0		NA	ENSG00000176463	NA
chr15	92302513	92302681	HAR-00805	Bird_HAR714	intergenic	0	0		NA	NA	NA
chr15	92721323	92721635	HAR-00806	Bird_HAR393	intergenic	1	0		NA	ENSG00000176463	NA
chr15	95171480	95171665	HAR-00807	Toh_HAR477,Prabhakar_HAR132	intergenic	0	0		NA	NA	NA
chr15	95448470	95448603	HAR-00808	Pollard_HAR78,Prabhakar_HAR237	intergenic	0	0		NA	NA	NA
chr15	96093705	96093950	HAR-00809	Pollard_HAR147	intergenic	0	0		NA	NA	NA
chr15	96283830	96284078	HAR-00810	Toh_HAR328,Prabhakar_HAR119,Bird_HAR88	intergenic	0	0		NA	NA	NA
chr15	96590906	96591010	HAR-00811	Prabhakar_HAR853	intergenic	0	0		NA	NA	NA
chr15	96728390	96728560	HAR-00812	Toh_HAR462	intergenic	0	0		NA	NA	NA
chr15	96952754	96953009	HAR-00815	Prabhakar_HAR32,Toh_HAR341,Bird_HAR394	intergenic	1	1		NA	NA	NA
chr15	97092382	97092821	HAR-00816	Bird_HAR716	intergenic	0	0		NA	NA	NA
chr15	97192139	97192275	HAR-00817	Toh_HAR258	intergenic	1	0		NA	NA	NA
chr15	98145940	98146489	HAR-00818	Pollard_HAR195,Prabhakar_HAR255,Bird_HAR213	intergenic	0	0		NA	NA	NA
chr15	98196119	98196246	HAR-00819	Bird_HAR717	intergenic	1	0		NA	NA	NA
chr15	98255868	98256060	HAR-00820	Bird_HAR11,BUSH_HAR42,Toh_HAR8	intergenic	0	0		NA	NA	NA
chr15	98459168	98459299	HAR-00821	Prabhakar_HAR452	intergenic	1	0		NA	ENSG00000259611	NA
chr15	100511601	100511853	HAR-00822	Bird_HAR718	UTR3	0	0	ENSG00000140470	NA	NA	NA
chr16	4663129	4663181	HAR-00824	Toh_HAR146	intronic	0	1		ENSG00000118894,ENSG00000267070	NA	ENSG00000103426,ENSG00000103423,ENSG00000262246,ENSG00000103415,ENSG00000089486,ENSG00000205832
chr16	5508079	5508167	HAR-00826	Toh_HAR537	intergenic	0	0		NA	NA	NA
chr16	5561884	5562062	HAR-00827	Bird_HAR727	intergenic	0	0		NA	NA	NA
chr16	6098589	6098706	HAR-00828	Bird_HAR730	intronic	0	0		NA	NA	NA
chr16	6496984	6497231	HAR-00829	Bird_HAR737	intronic	1	0		NA	NA	NA
chr16	6759531	6759715	HAR-00830	Bird_HAR217	intronic	0	0		NA	NA	NA
chr16	6920695	6920908	HAR-00831	Toh_HAR321	intronic	0	0		NA	NA	NA
chr16	6923380	6923543	HAR-00832	Toh_HAR300	intronic	0	0		NA	NA	NA
chr16	7161102	7161343	HAR-00833	Bird_HAR739	intronic	0	0		NA	NA	NA
chr16	7174842	7174960	HAR-00834	Pollard_HAR135	intronic	0	0		NA	NA	NA
chr16	7277412	7277522	HAR-00835	Toh_HAR128	intronic	0	0		NA	NA	NA
chr16	7284771	7285055	HAR-00836	Prabhakar_HAR177	intronic	1	0		NA	NA	NA
chr16	7359838	7359979	HAR-00837	Bird_HAR219,Toh_HAR505	intronic	1	0		NA	NA	NA
chr16	7445671	7445837	HAR-00838	Toh_HAR437	intronic	0	0		NA	NA	NA
chr16	7472518	7472583	HAR-00839	Toh_HAR17	intronic	1	0		NA	NA	NA
chr16	7842499	7842607	HAR-00840	Bird_HAR221	intergenic	0	0		NA	NA	NA
chr16	8030037	8030429	HAR-00841	Bird_HAR750	intergenic	1	0		NA	NA	NA
chr16	8341428	8341453	HAR-00842	Toh_HAR204	intergenic	0	0		NA	NA	NA
chr16	8408003	8408025	HAR-00843	Toh_HAR551	intergenic	0	0		NA	NA	NA
chr16	8483315	8483597	HAR-00844	Prabhakar_HAR705	intergenic	0	0		NA	NA	NA
chr16	9516640	9516713	HAR-00845	Toh_HAR469	intergenic	1	0		NA	NA	NA
chr16	13577190	13577206	HAR-00846	Toh_HAR216	intergenic	0	0		NA	NA	NA
chr16	16538004	16538311	HAR-00847	Bird_HAR719	intergenic	0	0		NA	NA	NA
chr16	17853328	17853546	HAR-00848	Prabhakar_HAR345,Bird_HAR720	intergenic	1	0		ENSG00000185164,ENSG00000262974,ENSG00000256340,ENSG00000260550	ENSG00000185164	NA
chr16	17944578	17944875	HAR-00849	Prabhakar_HAR976	intergenic	1	0		NA	ENSG00000185164	NA
chr16	18025366	18025531	HAR-00850	Bird_HAR721	intergenic	0	0		ENSG00000157106	NA	NA
chr16	18361285	18361593	HAR-00851	Bird_HAR214	intergenic	0	0		NA	ENSG00000228071,ENSG00000103528	NA
chr16	19621912	19622037	HAR-00852	Prabhakar_HAR881	intronic	1	0		ENSG00000167191,ENSG00000265524,ENSG00000263237,ENSG00000066813	ENSG00000167191,ENSG00000265524,ENSG00000169344,ENSG00000263237	NA
chr16	20247913	20248310	HAR-00853	Prabhakar_HAR99	intergenic	1	0		NA	NA	NA
chr16	24444974	24445152	HAR-00854	Prabhakar_HAR911	intergenic	1	0		NA	NA	NA
chr16	25530501	25530657	HAR-00855	Prabhakar_HAR211	intergenic	0	0		NA	NA	NA
chr16	25847645	25848116	HAR-00856	Bird_HAR722	intronic	0	0		NA	NA	NA
chr16	34338427	34338660	HAR-00858	Bird_HAR417	intergenic	0	0		ENSG00000261153,ENSG00000271178,ENSG00000261053,ENSG00000260857,ENSG00000269622,ENSG00000259996,ENSG00000261620	ENSG00000256579,ENSG00000261836,ENSG00000261510,ENSG00000261461,ENSG00000261608,ENSG00000221532,ENSG00000261782	NA
chr16	51053172	51053411	HAR-00862	Prabhakar_HAR754	intergenic	0	0		NA	NA	NA
chr16	51101635	51101753	HAR-00863	Bird_HAR724	intergenic	0	0		NA	NA	NA
chr16	51136465	51136682	HAR-00864	Bird_HAR725	intergenic	0	0		NA	ENSG00000260605	NA
chr16	52557593	52558226	HAR-00865	Prabhakar_HAR136	intronic	1	0		NA	NA	NA
chr16	52602921	52603255	HAR-00866	Prabhakar_HAR795	ncRNA_intronic	1	0		NA	NA	NA
chr16	52631953	52631981	HAR-00867	Toh_HAR559	ncRNA_intronic	0	0		NA	NA	NA
chr16	54162238	54162775	HAR-00868	Bird_HAR395,Toh_HAR371	intergenic	0	0		NA	NA	NA
chr16	54260361	54260860	HAR-00869	Bird_HAR726	intergenic	1	0		NA	NA	NA
chr16	54748042	54748503	HAR-00870	Prabhakar_HAR527	intergenic	0	0		NA	ENSG00000140718	NA
chr16	56823706	56823728	HAR-00871	Toh_HAR369	intronic	0	0		ENSG00000125124	NA	NA
chr16	59178444	59178638	HAR-00872	Bird_HAR728	intergenic	0	0		NA	NA	NA
chr16	61105957	61106212	HAR-00873	Prabhakar_HAR298	intergenic	0	0		NA	NA	NA
chr16	61494743	61495050	HAR-00874	Prabhakar_HAR956	intergenic	0	0		NA	NA	NA
chr16	61499507	61499825	HAR-00875	Toh_HAR191,Prabhakar_HAR390	intergenic	0	0		NA	NA	NA
chr16	61549957	61550181	HAR-00876	Prabhakar_HAR234	intergenic	0	0		NA	NA	NA
chr16	61598492	61598646	HAR-00877	Bird_HAR729	intergenic	0	0		NA	NA	NA
chr16	61602751	61603231	HAR-00878	Prabhakar_HAR444	intergenic	1	0		NA	NA	NA
chr16	62083702	62083939	HAR-00879	Prabhakar_HAR152	intergenic	0	0		NA	NA	NA
chr16	62734554	62734960	HAR-00880	Bird_HAR731	intergenic	0	0		NA	NA	NA
chr16	62943298	62943793	HAR-00881	Bird_HAR732	intergenic	0	0		NA	NA	NA
chr16	63167093	63167486	HAR-00883	Bird_HAR733	intergenic	0	0		NA	NA	NA
chr16	63362266	63362443	HAR-00884	Prabhakar_HAR72	intergenic	0	0		NA	NA	NA
chr16	64347007	64347138	HAR-00887	Prabhakar_HAR968	intergenic	1	0		ENSG00000260834	NA	NA
chr16	68541826	68542008	HAR-00893	Prabhakar_HAR290,Bird_HAR738	intergenic	0	0		NA	NA	NA
chr16	72201304	72201458	HAR-00896	Toh_HAR299,Prabhakar_HAR618	intronic	1	0		NA	NA	NA
chr16	72645923	72646109	HAR-00897	Bird_HAR740	intergenic	0	0		NA	NA	NA
chr16	72667680	72668020	HAR-00898	Bird_HAR741,Prabhakar_HAR405,Pollard_HAR148,Toh_HAR529	intergenic	0	0		NA	NA	NA
chr16	73516670	73516824	HAR-00900	Pollard_HAR108	intergenic	0	0		NA	NA	NA
chr16	73559607	73559772	HAR-00902	Prabhakar_HAR933	intergenic	0	0		NA	NA	NA
chr16	73573697	73573817	HAR-00903	Prabhakar_HAR682	intergenic	0	0		ENSG00000272250,ENSG00000271009,ENSG00000140836	ENSG00000272250,ENSG00000271009,ENSG00000140836	NA
chr16	73865124	73865162	HAR-00906	Toh_HAR403	intergenic	0	0		NA	ENSG00000197445	NA
chr16	76962174	76962441	HAR-00907	Prabhakar_HAR65	intergenic	0	0		NA	NA	NA
chr16	77019154	77019345	HAR-00908	Bird_HAR743	intergenic	1	0		NA	NA	NA
chr16	77127332	77127484	HAR-00909	Bird_HAR744	intergenic	0	0		NA	NA	NA
chr16	77637948	77638164	HAR-00910	Prabhakar_HAR846	intergenic	0	0		NA	ENSG00000260922	NA
chr16	77993488	77993523	HAR-00911	Toh_HAR194	intronic	0	0		ENSG00000140876	ENSG00000140876	NA
chr16	78218430	78218683	HAR-00912	Prabhakar_HAR756	intronic	1	0		NA	NA	NA
chr16	78359145	78359604	HAR-00913	Toh_HAR383,Pollard_HAR6	intronic	1	0		NA	NA	NA
chr16	78517526	78517671	HAR-00914	Toh_HAR140	intronic	0	0		NA	NA	NA
chr16	78838593	78838703	HAR-00915	Toh_HAR440	intronic	0	0		NA	NA	NA
chr16	78925400	78925528	HAR-00916	Pollard_HAR83	intronic	0	0		NA	NA	NA
chr16	78992055	78992441	HAR-00917	Prabhakar_HAR160,Bird_HAR220,Toh_HAR121	intronic	0	0		NA	NA	NA
chr16	79056323	79056601	HAR-00918	Bird_HAR745	intronic	1	0		NA	NA	NA
chr16	79199642	79199944	HAR-00919	Toh_HAR33	intronic	0	0		NA	NA	NA
chr16	79202470	79202492	HAR-00920	Toh_HAR35	intronic	0	0		NA	ENSG00000260969	NA
chr16	79336499	79336700	HAR-00921	Bird_HAR746	intergenic	1	0		NA	NA	NA
chr16	79451656	79451669	HAR-00922	Toh_HAR99	intergenic	0	0		NA	NA	NA
chr16	79934248	79934397	HAR-00923	Bird_HAR747	intergenic	0	0		NA	NA	NA
chr16	80079855	80080106	HAR-00924	Prabhakar_HAR40,Toh_HAR21,Bird_HAR47	intergenic	1	0		NA	NA	NA
chr16	80308387	80308509	HAR-00926	Bird_HAR748	intergenic	1	0		NA	NA	NA
chr16	81151100	81151139	HAR-00928	Toh_HAR131	exonic	0	0	ENSG00000166473	NA	NA	NA
chr16	82295096	82295341	HAR-00929	Prabhakar_HAR44,Bird_HAR12,Toh_HAR117,BUSH_HAR12	intergenic	0	0		ENSG00000140945	ENSG00000261176	NA
chr16	82974294	82974320	HAR-00933	Toh_HAR84	intronic	1	0		NA	NA	NA
chr16	89459369	89460120	HAR-00935	Bird_HAR418	intronic	0	0		ENSG00000197912,ENSG00000167522,ENSG00000260528,ENSG00000260507	ENSG00000261118	NA
chr17	6004	6172	HAR-00937	Bird_HAR769	exonic	0	1	ENSG00000272636	NA	NA	NA
chr17	2202961	2203332	HAR-00940	Toh_HAR214,Toh_HAR53	exonic	0	0	ENSG00000070366	NA	NA	NA
chr17	3417220	3417243	HAR-00941	Toh_HAR275	exonic	1	0	ENSG00000167723	NA	NA	NA
chr17	5264488	5264711	HAR-00942	Toh_HAR517	exonic	0	0	ENSG00000029725	NA	NA	NA
chr17	5667595	5667621	HAR-00943	Toh_HAR401	intergenic	0	0		NA	NA	NA
chr17	5958064	5958197	HAR-00944	Prabhakar_HAR613	intergenic	0	0		NA	ENSG00000091592	NA
chr17	6050355	6050576	HAR-00945	Pollard_HAR183	intergenic	1	0		NA	NA	NA
chr17	9350158	9350561	HAR-00946	Bird_HAR775	intronic	0	0		ENSG00000141506	NA	NA
chr17	9756232	9756625	HAR-00947	Bird_HAR776	intronic	0	0		NA	ENSG00000174083	NA
chr17	10883019	10883236	HAR-00948	Prabhakar_HAR784	intergenic	0	0		NA	ENSG00000007237	NA
chr17	11462045	11462136	HAR-00949	Toh_HAR450	UTR3	0	0	ENSG00000188803	NA	NA	NA
chr17	20624303	20624904	HAR-00950	Bird_HAR18	ncRNA_exonic	0	0		NA	NA	NA
chr17	20642792	20643282	HAR-00951	Bird_HAR753	intergenic	0	0		ENSG00000154898,ENSG00000266339,ENSG00000214832,ENSG00000214822,ENSG00000266925,ENSG00000231645,ENSG00000236504	ENSG00000154898,ENSG00000266839,ENSG00000189423,ENSG00000205217,ENSG00000230528,ENSG00000229586,ENSG00000214819,ENSG00000264422	NA
chr17	31643628	31644030	HAR-00952	Prabhakar_HAR700	intronic	1	0		NA	NA	NA
chr17	47554963	47555420	HAR-00964	Prabhakar_HAR693	intergenic	0	0		NA	NA	NA
chr17	49716407	49716681	HAR-00965	Prabhakar_HAR303	intronic	1	0		NA	NA	NA
chr17	49829434	49829694	HAR-00966	Bird_HAR224,Prabhakar_HAR299	intronic	0	0		NA	NA	NA
chr17	50251770	50251977	HAR-00967	Bird_HAR759	intergenic	0	0		NA	NA	NA
chr17	51466790	51466958	HAR-00968	Prabhakar_HAR417	intergenic	0	0		NA	NA	NA
chr17	51649299	51649581	HAR-00969	Bird_HAR760	intergenic	0	0		NA	NA	NA
chr17	52481374	52481547	HAR-00970	Bird_HAR761	intergenic	0	0		NA	NA	NA
chr17	52538504	52538705	HAR-00972	Toh_HAR295,Bird_HAR762	intergenic	0	0		NA	NA	NA
chr17	60316103	60316255	HAR-00977	Bird_HAR767	intergenic	1	0		ENSG00000087995,ENSG00000170921	ENSG00000266647	NA
chr17	60318847	60319008	HAR-00978	Bird_HAR768	intergenic	0	0		ENSG00000087995,ENSG00000170921	ENSG00000266647	NA
chr17	63435100	63435484	HAR-00980	Prabhakar_HAR772	intergenic	1	0		ENSG00000176809,ENSG00000272134,ENSG00000272220,ENSG00000265218	NA	NA
chr17	64395031	64395051	HAR-00982	Toh_HAR200	intronic	1	0		NA	NA	NA
chr17	65423735	65423936	HAR-00983	Toh_HAR545,Prabhakar_HAR206	intronic	1	0		NA	NA	NA
chr17	66202280	66202382	HAR-00984	Bird_HAR225	intergenic	1	1		NA	ENSG00000267009,ENSG00000070540	ENSG00000070540,ENSG00000154262
chr17	69559985	69560198	HAR-00986	Prabhakar_HAR346	intergenic	0	0		NA	NA	NA
chr17	69677401	69677728	HAR-00987	Bird_HAR772	intergenic	0	0		NA	NA	NA
chr17	73753579	73753636	HAR-00992	Toh_HAR279	exonic	0	1	ENSG00000132470	NA	NA	NA
chr17	75038894	75039140	HAR-00993	Prabhakar_HAR828	intergenic	1	0		NA	ENSG00000267535,ENSG00000167889	NA
chr18	904177	904537	HAR-00996	Bird_HAR808	upstream	1	1	ENSG00000141433	NA	NA	NA
chr18	1094514	1094719	HAR-00997	Bird_HAR777	intergenic	0	0		ENSG00000265417,ENSG00000132204	ENSG00000263551	NA
chr18	2160552	2161950	HAR-00998	Bird_HAR8	intergenic	0	0		ENSG00000199197	NA	NA
chr18	5964449	5964661	HAR-00999	Prabhakar_HAR786	intronic	0	1		NA	NA	NA
chr18	6363016	6363119	HAR-01000	Bird_HAR801	intronic	0	0		ENSG00000264449,ENSG00000266846	ENSG00000264449,ENSG00000206432	NA
chr18	7442580	7442650	HAR-01001	Toh_HAR392	intergenic	0	0		NA	NA	NA
chr18	8333223	8333248	HAR-01002	Toh_HAR336	intronic	0	0		NA	ENSG00000263827	NA
chr18	10299596	10299624	HAR-01003	Toh_HAR544	intergenic	1	0		ENSG00000154856,ENSG00000266604,ENSG00000264072,ENSG00000266470,ENSG00000265038	NA	NA
chr18	22622917	22623065	HAR-01006	Bird_HAR779	intergenic	1	0		NA	NA	NA
chr18	22728041	22728380	HAR-01007	Bird_HAR780	intronic	0	0		ENSG00000265552	NA	NA
chr18	22754684	22754959	HAR-01008	Pollard_HAR117	intronic	0	0		NA	NA	NA
chr18	22873794	22874107	HAR-01009	Bird_HAR781	intronic	0	0		NA	NA	NA
chr18	23194601	23194908	HAR-01010	Bird_HAR90	intergenic	0	0		NA	NA	NA
chr18	23458460	23458831	HAR-01011	Bird_HAR782	intergenic	0	0		NA	NA	NA
chr18	23915443	23916424	HAR-01012	Bird_HAR783	intronic	1	0		NA	NA	NA
chr18	25017862	25018188	HAR-01013	Bird_HAR226	intergenic	0	0		NA	NA	NA
chr18	25201528	25201816	HAR-01014	Toh_HAR562,Bird_HAR227	intergenic	0	0		NA	NA	NA
chr18	25610014	25610036	HAR-01015	Toh_HAR475	intronic	0	0		NA	NA	NA
chr18	26311661	26311685	HAR-01016	Toh_HAR67	intergenic	0	0		NA	NA	NA
chr18	27909022	27909128	HAR-01017	Bird_HAR784	intergenic	0	0		NA	NA	NA
chr18	29829891	29829988	HAR-01018	Toh_HAR512	intergenic	0	0		NA	NA	NA
chr18	30351294	30351403	HAR-01019	Pollard_HAR47	intronic	1	1		NA	NA	NA
chr18	30627066	30627252	HAR-01020	Prabhakar_HAR312	intronic	0	0		NA	NA	NA
chr18	34049662	34050048	HAR-01022	Prabhakar_HAR216	intronic	0	0		NA	NA	NA
chr18	35294747	35294918	HAR-01023	Pollard_HAR106	intergenic	1	0		NA	NA	NA
chr18	35526434	35526737	HAR-01024	Prabhakar_HAR39	intergenic	0	0		NA	NA	NA
chr18	35564574	35565238	HAR-01025	Bird_HAR785	intergenic	0	0		NA	NA	NA
chr18	35756076	35756178	HAR-01026	Toh_HAR461	intergenic	0	0		NA	NA	NA
chr18	36062928	36063117	HAR-01027	Prabhakar_HAR131	intergenic	0	0		NA	NA	NA
chr18	36339183	36339484	HAR-01028	Prabhakar_HAR305	intergenic	0	0		ENSG00000267374	NA	NA
chr18	36545021	36545192	HAR-01029	Pollard_HAR168	intergenic	0	0		NA	NA	NA
chr18	36619858	36620098	HAR-01030	Prabhakar_HAR495	intergenic	0	0		NA	NA	NA
chr18	36685136	36685493	HAR-01031	Toh_HAR339,Prabhakar_HAR770	intergenic	0	0		NA	NA	NA
chr18	36891317	36891978	HAR-01032	Bird_HAR786	ncRNA_intronic	0	0		NA	NA	NA
chr18	37151672	37151694	HAR-01033	Toh_HAR552	ncRNA_intronic	1	0		NA	NA	NA
chr18	37254904	37255258	HAR-01034	Bird_HAR787	ncRNA_intronic	0	0		NA	NA	NA
chr18	37261081	37261208	HAR-01035	Pollard_HAR199	ncRNA_intronic	0	0		NA	NA	NA
chr18	37293654	37293774	HAR-01036	Pollard_HAR175	ncRNA_intronic	0	0		NA	NA	NA
chr18	37387302	37387602	HAR-01037	Bird_HAR228	intergenic	0	0		NA	NA	NA
chr18	37489757	37489916	HAR-01038	Prabhakar_HAR892	intergenic	0	0		NA	NA	NA
chr18	37585377	37585728	HAR-01039	Bird_HAR788	intergenic	0	0		NA	NA	NA
chr18	37702335	37702633	HAR-01040	Toh_HAR436	intergenic	1	0		NA	NA	NA
chr18	37732893	37733050	HAR-01041	Prabhakar_HAR517	intergenic	0	0		NA	NA	NA
chr18	37940589	37940888	HAR-01042	Bird_HAR789	intergenic	1	0		NA	NA	NA
chr18	37967451	37967656	HAR-01043	Prabhakar_HAR434	intergenic	0	0		NA	NA	NA
chr18	38012221	38012434	HAR-01044	Bird_HAR790	intergenic	0	0		NA	NA	NA
chr18	38291749	38291913	HAR-01045	Bird_HAR791	intergenic	0	0		NA	NA	NA
chr18	38435668	38435814	HAR-01046	Toh_HAR325	intergenic	1	0		NA	NA	NA
chr18	38918922	38919449	HAR-01047	BUSH_HAR25	intergenic	0	0		NA	NA	NA
chr18	39364095	39364137	HAR-01048	Toh_HAR563	intergenic	0	0		NA	NA	NA
chr18	39459640	39459781	HAR-01049	Bird_HAR792	intergenic	1	0		NA	NA	NA
chr18	39711324	39711615	HAR-01050	Bird_HAR793	intergenic	0	0		NA	NA	NA
chr18	39929358	39929629	HAR-01051	Bird_HAR50	ncRNA_intronic	0	0		NA	NA	NA
chr18	41605311	41605582	HAR-01052	Bird_HAR794	intergenic	1	0		NA	NA	NA
chr18	41766151	41766417	HAR-01053	Bird_HAR795	intergenic	0	0		NA	NA	NA
chr18	41853835	41854306	HAR-01054	Bird_HAR229	intergenic	0	0		NA	NA	NA
chr18	42179187	42179204	HAR-01055	Toh_HAR209	intergenic	0	0		NA	NA	NA
chr18	42871845	42872636	HAR-01056	Pollard_HAR190,Bird_HAR796	intronic	1	0		NA	NA	NA
chr18	43014904	43015071	HAR-01057	Pollard_HAR192,Prabhakar_HAR621	intronic	0	0		NA	NA	NA
chr18	44929828	44930069	HAR-01059	Toh_HAR166,Bird_HAR797	intergenic	0	0		ENSG00000167220	NA	NA
chr18	46466558	46466641	HAR-01060	Prabhakar_HAR916	intronic	0	0		ENSG00000267762,ENSG00000134030	NA	NA
chr18	47092952	47092981	HAR-01061	Toh_HAR374	intronic	0	0		ENSG00000167315,ENSG00000267322,ENSG00000251992,ENSG00000252139,ENSG00000201668,ENSG00000167306,ENSG00000240663	ENSG00000167306,ENSG00000240663	NA
chr18	48968445	48968669	HAR-01062	Prabhakar_HAR777	ncRNA_intronic	0	0		NA	NA	NA
chr18	49139011	49139414	HAR-01063	Bird_HAR397	intergenic	0	0		NA	NA	NA
chr18	49406080	49406383	HAR-01064	Prabhakar_HAR218	intergenic	1	0		NA	NA	NA
chr18	50095369	50095521	HAR-01065	Prabhakar_HAR267	intronic	0	0		NA	NA	NA
chr18	50140922	50140940	HAR-01066	Toh_HAR171	intronic	0	0		NA	NA	NA
chr18	50547654	50547833	HAR-01067	Bird_HAR231	intronic	1	0		NA	NA	NA
chr18	51028700	51029123	HAR-01068	Prabhakar_HAR969	intronic	0	0		NA	NA	NA
chr18	52745792	52745943	HAR-01069	Prabhakar_HAR761	intergenic	0	0		NA	NA	NA
chr18	53359407	53359614	HAR-01070	Prabhakar_HAR982	intergenic	1	0		NA	NA	NA
chr18	54485706	54485722	HAR-01073	Toh_HAR207	intronic	0	0		NA	ENSG00000134440	NA
chr18	57020458	57020535	HAR-01076	Toh_HAR23	exonic	1	0	ENSG00000074695	NA	NA	NA
chr18	59069077	59069099	HAR-01077	Toh_HAR58	intergenic	0	0		NA	NA	NA
chr18	59138921	59139147	HAR-01078	Bird_HAR798,Prabhakar_HAR420	intergenic	1	0		NA	NA	NA
chr18	59296663	59296909	HAR-01079	Prabhakar_HAR42,Toh_HAR16	intergenic	0	0		NA	ENSG00000176641	NA
chr18	62021415	62021450	HAR-01080	Toh_HAR432	ncRNA_intronic	0	0		NA	NA	NA
chr18	63172914	63173015	HAR-01081	Prabhakar_HAR161	intergenic	1	0		NA	NA	NA
chr18	68545407	68545636	HAR-01085	Bird_HAR802	intergenic	0	0		NA	NA	NA
chr18	69333197	69333309	HAR-01086	Bird_HAR803	intergenic	0	0		NA	ENSG00000265781	NA
chr18	69663153	69663531	HAR-01087	Bird_HAR804	intergenic	0	0		NA	NA	NA
chr18	71216503	71216550	HAR-01088	Toh_HAR254	intergenic	1	0		NA	NA	NA
chr18	72480388	72480572	HAR-01089	Prabhakar_HAR902	intronic	0	0		NA	ENSG00000261194	NA
chr18	72582237	72582342	HAR-01091	Prabhakar_HAR859	intronic	1	0		NA	NA	NA
chr18	72613874	72614606	HAR-01092	Toh_HAR310,Prabhakar_HAR593	intronic	0	0		NA	NA	NA
chr18	72769537	72769947	HAR-01093	Pollard_HAR134	intronic	0	0		NA	NA	NA
chr18	72872900	72873230	HAR-01094	Bird_HAR805	intergenic	1	0		NA	NA	NA
chr18	73333733	73334117	HAR-01095	Prabhakar_HAR555	intergenic	1	0		NA	NA	NA
chr18	73767980	73768122	HAR-01096	Prabhakar_HAR479	intergenic	1	0		NA	NA	NA
chr18	74071797	74071887	HAR-01097	Prabhakar_HAR525	UTR3	0	0	ENSG00000101493	NA	NA	NA
chr18	76190067	76190551	HAR-01099	Pollard_HAR42,Prabhakar_HAR368	intergenic	1	1		NA	NA	NA
chr18	76532348	76532585	HAR-01100	Bird_HAR807	intergenic	1	1		NA	ENSG00000266273	ENSG00000266273,ENSG00000166377,ENSG00000267287
chr19	5649676	5649857	HAR-01101	Bird_HAR93	intronic	0	0		NA	ENSG00000127663	NA
chr19	7561410	7561696	HAR-01102	Bird_HAR27	upstream	0	0	ENSG00000198723	NA	NA	NA
chr19	21213677	21213981	HAR-01104	Bird_HAR809	intronic	0	0		NA	NA	NA
chr19	21833910	21834130	HAR-01105	Bird_HAR380	intergenic	0	0		NA	ENSG00000268892	NA
chr19	22269071	22269400	HAR-01106	Bird_HAR810	intronic	0	0		ENSG00000236312	ENSG00000269316	NA
chr19	23310586	23311395	HAR-01107	Bird_HAR381	intronic	0	0		ENSG00000269796,ENSG00000197360	NA	NA
chr19	28892043	28892290	HAR-01108	Bird_HAR811	intergenic	1	0		NA	NA	NA
chr19	29352648	29352841	HAR-01109	Bird_HAR812	intergenic	0	0		NA	NA	NA
chr19	30979710	30979913	HAR-01110	Bird_HAR234	intronic	0	0		NA	NA	NA
chr19	31398228	31398702	HAR-01111	BUSH_HAR56,Prabhakar_HAR554	intergenic	1	0		NA	NA	NA
chr19	31795434	31795605	HAR-01112	Pollard_HAR171	intronic	1	0		NA	NA	NA
chr19	31912411	31912806	HAR-01113	Bird_HAR813	intergenic	1	0		NA	NA	NA
chr19	32263617	32263881	HAR-01114	Bird_HAR814	intergenic	0	0		NA	NA	NA
chr19	32380381	32380760	HAR-01115	Prabhakar_HAR192	intergenic	0	0		NA	NA	NA
chr19	32560820	32561108	HAR-01116	Bird_HAR815	intergenic	0	0		NA	NA	NA
chr19	32725644	32726400	HAR-01117	Bird_HAR235	intergenic	0	0		NA	NA	NA
chr19	33928145	33928535	HAR-01118	Prabhakar_HAR445	intronic	1	1		NA	NA	NA
chr19	37247184	37247398	HAR-01119	Bird_HAR816	intronic	0	0		NA	NA	NA
chr19	38554096	38554292	HAR-01120	Prabhakar_HAR47,Bird_HAR91	intronic	0	0		NA	NA	NA
chr19	49533234	49533386	HAR-01122	Bird_HAR4	intergenic	0	0		ENSG00000105499,ENSG00000105479,ENSG00000105559,ENSG00000104805	ENSG00000265675,ENSG00000104852,ENSG00000269009	NA
chr2	2593308	2593497	HAR-01124	Bird_HAR893	intergenic	0	0		NA	ENSG00000234423,ENSG00000032389	NA
chr2	6704433	6704810	HAR-01126	Bird_HAR907	intergenic	1	0		NA	NA	NA
chr2	7464877	7465126	HAR-01127	Bird_HAR910	intergenic	1	0		NA	NA	NA
chr2	11531931	11531952	HAR-01130	Toh_HAR183	intergenic	1	0		ENSG00000134318,ENSG00000226961,ENSG00000230952	NA	NA
chr2	12061151	12061457	HAR-01131	Prabhakar_HAR373	intergenic	0	0		NA	NA	NA
chr2	12538254	12538438	HAR-01132	Prabhakar_HAR468	intergenic	0	0		NA	NA	NA
chr2	14837416	14837799	HAR-01133	Bird_HAR846	intergenic	1	0		NA	NA	NA
chr2	16196096	16196135	HAR-01134	Toh_HAR417	intergenic	0	0		NA	NA	NA
chr2	16224877	16225057	HAR-01135	Prabhakar_HAR133	intergenic	0	0		NA	NA	NA
chr2	19661653	19661796	HAR-01136	Pollard_HAR63	intergenic	0	0		NA	NA	NA
chr2	21475216	21475777	HAR-01138	Toh_HAR39,Bird_HAR419,Prabhakar_HAR220	intergenic	0	0		NA	NA	NA
chr2	21676287	21676953	HAR-01139	Prabhakar_HAR137,Prabhakar_HAR791	intergenic	1	0		NA	NA	NA
chr2	21721039	21721345	HAR-01140	Bird_HAR878,Prabhakar_HAR407	intergenic	0	0		NA	NA	NA
chr2	21741640	21741777	HAR-01141	Bird_HAR879	intergenic	1	0		NA	ENSG00000270654	NA
chr2	21742295	21742526	HAR-01142	BUSH_HAR38,Toh_HAR319,Prabhakar_HAR85	intergenic	1	0		NA	ENSG00000270654	NA
chr2	21873202	21873467	HAR-01143	Toh_HAR542	intergenic	0	0		NA	NA	NA
chr2	21882002	21882324	HAR-01144	Prabhakar_HAR874	intergenic	1	0		NA	NA	NA
chr2	21981021	21981342	HAR-01145	Prabhakar_HAR744	intergenic	1	0		NA	NA	NA
chr2	22181799	22181901	HAR-01146	Toh_HAR41	intergenic	0	0		NA	NA	NA
chr2	22657837	22657908	HAR-01148	Toh_HAR155	intergenic	0	0		NA	NA	NA
chr2	22822548	22822789	HAR-01149	Bird_HAR888	intergenic	1	0		NA	NA	NA
chr2	23125049	23125329	HAR-01151	Pollard_HAR103,Prabhakar_HAR402,Bird_HAR890	intergenic	1	0		NA	NA	NA
chr2	23216030	23216055	HAR-01152	Toh_HAR515	intergenic	0	0		NA	NA	NA
chr2	23637713	23637838	HAR-01154	Bird_HAR891	intronic	0	0		NA	NA	NA
chr2	23831324	23831814	HAR-01155	Bird_HAR892	intronic	0	0		ENSG00000119771	NA	NA
chr2	30087740	30087935	HAR-01158	Prabhakar_HAR250	intronic	0	0		NA	ENSG00000189350,ENSG00000171094	NA
chr2	30704858	30705164	HAR-01159	Bird_HAR895	intronic	1	0		NA	NA	NA
chr2	33930033	33930349	HAR-01161	BUSH_HAR40,Prabhakar_HAR398	intergenic	1	0		NA	NA	NA
chr2	34609951	34610173	HAR-01162	Prabhakar_HAR592	intergenic	0	0		NA	NA	NA
chr2	34792309	34792506	HAR-01163	Prabhakar_HAR94	intergenic	1	0		NA	NA	NA
chr2	35732358	35732567	HAR-01164	Bird_HAR251	intergenic	0	0		NA	NA	NA
chr2	36137582	36137740	HAR-01165	Toh_HAR454	intergenic	0	0		ENSG00000237320	NA	NA
chr2	41010944	41011125	HAR-01171	Bird_HAR901	intergenic	0	0		NA	ENSG00000227028	NA
chr2	41311542	41311562	HAR-01172	Toh_HAR265	intergenic	0	0		ENSG00000183023	NA	NA
chr2	44707105	44707276	HAR-01174	Prabhakar_HAR171	intronic	0	0		ENSG00000225156	ENSG00000259439,ENSG00000138083,ENSG00000236502,ENSG00000225156	NA
chr2	44720746	44721389	HAR-01175	Bird_HAR902	intronic	0	0		ENSG00000225156	ENSG00000225156	NA
chr2	45560690	45560886	HAR-01177	Prabhakar_HAR282	intergenic	0	0		NA	NA	NA
chr2	49444182	49444358	HAR-01178	Prabhakar_HAR292	intergenic	1	0		NA	NA	NA
chr2	49465128	49465595	HAR-01179	Toh_HAR411	intergenic	0	0		NA	NA	NA
chr2	49583403	49583679	HAR-01180	Prabhakar_HAR412	intergenic	0	0		NA	NA	NA
chr2	49611237	49611357	HAR-01181	Prabhakar_HAR263	intergenic	0	0		NA	NA	NA
chr2	50281694	50282858	HAR-01182	Bird_HAR399	exonic	0	0	ENSG00000179915	NA	NA	NA
chr2	52797784	52797971	HAR-01183	Bird_HAR253	intergenic	0	0		NA	NA	NA
chr2	56490098	56490296	HAR-01184	Prabhakar_HAR371	intronic	0	0		NA	NA	NA
chr2	57981821	57982131	HAR-01185	BUSH_HAR17	intergenic	0	0		NA	NA	NA
chr2	58282128	58282836	HAR-01186	Bird_HAR903	intronic	1	0		NA	NA	NA
chr2	58591103	58591452	HAR-01187	Toh_HAR338,Bird_HAR904	intergenic	0	0		NA	NA	NA
chr2	59179055	59179889	HAR-01188	Prabhakar_HAR851,Pollard_HAR122	ncRNA_intronic	1	0		NA	NA	NA
chr2	59517950	59518414	HAR-01189	Bird_HAR905	intergenic	0	0		NA	NA	NA
chr2	59887112	59887472	HAR-01190	Prabhakar_HAR101,Bird_HAR906	intergenic	0	0		NA	NA	NA
chr2	60175450	60175520	HAR-01191	Toh_HAR451	intergenic	0	0		NA	NA	NA
chr2	60516614	60516875	HAR-01192	Toh_HAR427,Pollard_HAR180	intergenic	0	0		NA	NA	NA
chr2	71923818	71924074	HAR-01199	Prabhakar_HAR989,Bird_HAR909	intergenic	0	0		NA	NA	NA
chr2	72077011	72077260	HAR-01200	Prabhakar_HAR711	intergenic	0	0		NA	ENSG00000135636	NA
chr2	76508173	76508319	HAR-01201	Prabhakar_HAR509	intergenic	0	0		NA	NA	NA
chr2	76782906	76783459	HAR-01202	Prabhakar_HAR937	intergenic	0	0		NA	NA	NA
chr2	77829326	77829624	HAR-01203	Prabhakar_HAR800	intergenic	0	0		NA	NA	NA
chr2	78801380	78801594	HAR-01204	Prabhakar_HAR582	intergenic	0	0		NA	NA	NA
chr2	80187599	80187667	HAR-01205	BUSH_HAR50	intronic	0	0		NA	NA	NA
chr2	80318402	80318560	HAR-01206	Bird_HAR911,Prabhakar_HAR166	intronic	0	0		NA	NA	NA
chr2	80802697	80803027	HAR-01207	Prabhakar_HAR92,Bird_HAR142	intronic	0	0		NA	NA	NA
chr2	80842761	80842923	HAR-01208	Bird_HAR912	intronic	0	0		NA	NA	NA
chr2	80865761	80866001	HAR-01209	Bird_HAR913	intronic	0	0		NA	NA	NA
chr2	80905307	80905508	HAR-01210	Prabhakar_HAR560	intergenic	0	0		NA	NA	NA
chr2	81088698	81088714	HAR-01211	Toh_HAR217	intergenic	0	0		NA	NA	NA
chr2	81424515	81424677	HAR-01212	Bird_HAR914	intergenic	0	0		NA	NA	NA
chr2	83390323	83390530	HAR-01213	Prabhakar_HAR391	intergenic	0	0		NA	NA	NA
chr2	84257670	84257796	HAR-01214	Bird_HAR915	intergenic	0	0		NA	NA	NA
chr2	87373616	87373759	HAR-01216	Bird_HAR916	intergenic	0	0		ENSG00000230395,ENSG00000204745,ENSG00000234231	ENSG00000068615,ENSG00000115548,ENSG00000228363,ENSG00000153561,ENSG00000230395,ENSG00000204745	NA
chr2	87865326	87866345	HAR-01217	Bird_HAR32	intergenic	0	0		ENSG00000222041,ENSG00000273445,ENSG00000238979,ENSG00000222724,ENSG00000163586,ENSG00000144115,ENSG00000202012,ENSG00000221619	ENSG00000222041,ENSG00000144115	NA
chr2	88189830	88190129	HAR-01218	Bird_HAR427	intronic	0	0		ENSG00000185304,ENSG00000172086,ENSG00000115593	ENSG00000214336,ENSG00000220999	NA
chr2	92252217	92252528	HAR-01219	Bird_HAR99	intergenic	0	0		ENSG00000230964,ENSG00000261600,ENSG00000238320	NA	NA
chr2	100658011	100658202	HAR-01220	Prabhakar_HAR433	intronic	0	0		ENSG00000144218	NA	NA
chr2	103851799	103851933	HAR-01223	Prabhakar_HAR393	intergenic	0	0		NA	NA	NA
chr2	104823970	104824544	HAR-01224	Prabhakar_HAR374	intergenic	0	0		NA	NA	NA
chr2	105158357	105158695	HAR-01226	Prabhakar_HAR669	intergenic	0	0		NA	NA	NA
chr2	105879181	105879521	HAR-01228	Bird_HAR819,Prabhakar_HAR683	intergenic	1	0		NA	NA	NA
chr2	107768398	107768549	HAR-01229	Bird_HAR820	intergenic	0	0		NA	NA	NA
chr2	110622266	110622503	HAR-01231	Bird_HAR822	intergenic	0	0		NA	NA	NA
chr2	111264156	111264394	HAR-01232	Bird_HAR823	intergenic	0	0		NA	NA	NA
chr2	111616307	111616489	HAR-01233	Prabhakar_HAR985	intronic	0	1		ENSG00000172965,ENSG00000240350,ENSG00000224959	ENSG00000261760,ENSG00000172965,ENSG00000153107	ENSG00000172965,ENSG00000266063,ENSG00000153107
chr2	112141310	112141511	HAR-01234	Bird_HAR824	ncRNA_intronic	0	0		ENSG00000169679,ENSG00000153093,ENSG00000236330,ENSG00000204581,ENSG00000153094,ENSG00000172965,ENSG00000237583,ENSG00000153107,ENSG00000225496,ENSG00000153214	ENSG00000169679,ENSG00000235881,ENSG00000153093,ENSG00000230499,ENSG00000271590,ENSG00000172965,ENSG00000227842,ENSG00000230958,ENSG00000144161,ENSG00000235258	NA
chr2	112141904	112142571	HAR-01235	Bird_HAR382	ncRNA_intronic	0	0		ENSG00000169679,ENSG00000153093,ENSG00000236330,ENSG00000204581,ENSG00000153094,ENSG00000172965,ENSG00000237583,ENSG00000153107,ENSG00000225496,ENSG00000153214	ENSG00000169679,ENSG00000235881,ENSG00000153093,ENSG00000230499,ENSG00000271590,ENSG00000172965,ENSG00000227842,ENSG00000230958,ENSG00000144161,ENSG00000235258	NA
chr2	113992949	113993240	HAR-01236	Toh_HAR10	exonic	1	1	ENSG00000125618	NA	NA	NA
chr2	114489154	114489227	HAR-01237	Toh_HAR45	exonic	0	0	ENSG00000115084	NA	NA	NA
chr2	116474381	116474511	HAR-01239	Prabhakar_HAR77	intronic	0	0		NA	NA	NA
chr2	116606460	116606782	HAR-01240	Prabhakar_HAR122	intergenic	0	0		NA	NA	NA
chr2	117484055	117484292	HAR-01241	Bird_HAR827	intergenic	0	0		NA	NA	NA
chr2	117524368	117524391	HAR-01242	Toh_HAR248	intergenic	0	0		NA	NA	NA
chr2	118809562	118809721	HAR-01243	Pollard_HAR36	intergenic	0	0		ENSG00000163064	ENSG00000163064	NA
chr2	119067158	119067769	HAR-01244	Prabhakar_HAR56,Pollard_HAR80,Toh_HAR20,Pollard_HAR19	intergenic	1	1		NA	NA	ENSG00000163064
chr2	121730653	121730762	HAR-01245	Bird_HAR828	intronic	0	1		NA	NA	ENSG00000074047
chr2	124313006	124313291	HAR-01247	Bird_HAR829	intergenic	0	0		NA	NA	NA
chr2	124653209	124653514	HAR-01248	Bird_HAR830	intergenic	0	0		NA	NA	NA
chr2	126292758	126292859	HAR-01249	Prabhakar_HAR815	intergenic	0	0		NA	NA	NA
chr2	126375801	126376044	HAR-01250	Bird_HAR237	intergenic	0	0		NA	NA	NA
chr2	129715169	129715320	HAR-01251	Bird_HAR831	intergenic	0	0		NA	NA	NA
chr2	132680938	132681047	HAR-01252	Bird_HAR426	intergenic	0	0		ENSG00000230450,ENSG00000225448,ENSG00000224679,ENSG00000213222,ENSG00000197927,ENSG00000223588,ENSG00000200718,ENSG00000221142	ENSG00000136002,ENSG00000235080,ENSG00000231777,ENSG00000227661,ENSG00000236590,ENSG00000232742,ENSG00000197927,ENSG00000236485,ENSG00000239108	NA
chr2	133346893	133347089	HAR-01253	Prabhakar_HAR95,Bird_HAR238,Toh_HAR164	intronic	1	0		NA	NA	NA
chr2	133878130	133878262	HAR-01254	Bird_HAR832	intronic	0	0		ENSG00000239108	NA	NA
chr2	137386811	137387013	HAR-01255	Prabhakar_HAR886	intergenic	0	0		NA	NA	NA
chr2	137747941	137748233	HAR-01256	Prabhakar_HAR842	upstream	1	0	ENSG00000144229	NA	NA	NA
chr2	137917312	137917468	HAR-01257	Prabhakar_HAR453	intronic	0	0		NA	NA	NA
chr2	138669878	138670341	HAR-01258	Bird_HAR137	intergenic	1	1		ENSG00000144227	ENSG00000144227	ENSG00000222826
chr2	142547742	142547792	HAR-01259	Toh_HAR119	intronic	0	0		NA	NA	NA
chr2	142764731	142764833	HAR-01260	Bird_HAR833	intronic	0	0		NA	NA	NA
chr2	143026034	143026303	HAR-01261	Bird_HAR834	intergenic	0	0		NA	NA	NA
chr2	143475857	143476078	HAR-01262	Prabhakar_HAR259	intergenic	0	0		NA	ENSG00000231758	NA
chr2	143612183	143612528	HAR-01263	Bird_HAR835	intergenic	0	0		NA	NA	NA
chr2	143682548	143682905	HAR-01264	Bird_HAR836	intronic	0	0		NA	NA	NA
chr2	144050260	144050505	HAR-01265	Bird_HAR239	intronic	0	0		NA	NA	NA
chr2	144289674	144290024	HAR-01266	BUSH_HAR54	intronic	1	0		NA	NA	NA
chr2	144332930	144333477	HAR-01267	Bird_HAR837	intronic	0	0		NA	NA	NA
chr2	144581548	144581672	HAR-01268	Pollard_HAR165	intergenic	1	0		NA	NA	NA
chr2	144617839	144618263	HAR-01269	Bird_HAR838	intergenic	1	0		NA	NA	NA
chr2	144713303	144713509	HAR-01270	Pollard_HAR157	intronic	1	0		ENSG00000169554	ENSG00000169554	NA
chr2	144754666	144755630	HAR-01271	Bird_HAR240	intronic	1	0		NA	NA	NA
chr2	145144655	145145074	HAR-01272	Bird_HAR839	UTR3	0	0	ENSG00000169554	NA	NA	NA
chr2	145157992	145158325	HAR-01273	Toh_HAR381	intronic	0	0		NA	NA	NA
chr2	145234574	145235151	HAR-01274	Prabhakar_HAR631,Toh_HAR240,Bird_HAR94,Pollard_HAR194	intronic	0	0		NA	NA	NA
chr2	145272257	145272274	HAR-01275	Toh_HAR356	intronic	1	0		ENSG00000075884,ENSG00000257277,ENSG00000232377,ENSG00000121964	ENSG00000257277,ENSG00000232377,ENSG00000121964	NA
chr2	145785838	145786411	HAR-01276	Bird_HAR840	ncRNA_intronic	1	0		NA	NA	NA
chr2	145868685	145868772	HAR-01277	Toh_HAR34	intergenic	0	0		NA	NA	NA
chr2	145978042	145978795	HAR-01278	Bird_HAR841	intergenic	1	0		NA	NA	NA
chr2	146257878	146258333	HAR-01279	Bird_HAR842	intergenic	0	0		NA	NA	NA
chr2	146487443	146487751	HAR-01280	Bird_HAR843	intergenic	1	0		NA	NA	NA
chr2	146632033	146632363	HAR-01281	Bird_HAR844	intergenic	1	0		NA	NA	NA
chr2	147023162	147023427	HAR-01282	Pollard_HAR65	intergenic	1	0		NA	NA	NA
chr2	147349460	147349875	HAR-01283	Pollard_HAR16	downstream	1	0	ENSG00000198526	NA	NA	NA
chr2	147382134	147382766	HAR-01284	Bird_HAR241	intergenic	0	0		NA	NA	NA
chr2	147955812	147956576	HAR-01285	Bird_HAR845	intergenic	1	0		NA	NA	NA
chr2	153981817	153982021	HAR-01288	Prabhakar_HAR915	intergenic	0	0		NA	NA	NA
chr2	155212331	155212354	HAR-01289	Toh_HAR404	intronic	0	0		NA	NA	NA
chr2	156583117	156583325	HAR-01290	Pollard_HAR178	intergenic	0	0		NA	NA	NA
chr2	156619267	156619286	HAR-01291	Toh_HAR290	intergenic	0	0		NA	NA	NA
chr2	157241478	157241500	HAR-01293	Toh_HAR390	intergenic	1	0		NA	NA	NA
chr2	157463612	157463993	HAR-01294	Bird_HAR849	intergenic	0	0		ENSG00000213194	NA	NA
chr2	157839985	157840157	HAR-01295	Pollard_HAR37	intergenic	0	0		NA	NA	NA
chr2	158641915	158642082	HAR-01296	Prabhakar_HAR238	intronic	1	0		NA	NA	NA
chr2	160006471	160006503	HAR-01297	Toh_HAR539	intronic	0	0		ENSG00000188668	NA	NA
chr2	162105310	162105325	HAR-01298	Toh_HAR342	intergenic	0	0		ENSG00000221590,ENSG00000115233,ENSG00000271924,ENSG00000136535,ENSG00000251621,ENSG00000144290,ENSG00000224076,ENSG00000197635	ENSG00000115233,ENSG00000271924,ENSG00000136535,ENSG00000251621,ENSG00000144290,ENSG00000224076	NA
chr2	162298583	162298940	HAR-01300	Prabhakar_HAR106,Bird_HAR850	intergenic	0	0		ENSG00000115267	ENSG00000115267	NA
chr2	163563344	163563492	HAR-01301	Prabhakar_HAR983	intronic	0	0		NA	NA	NA
chr2	164166942	164167001	HAR-01302	Toh_HAR239	intergenic	0	0		NA	NA	NA
chr2	164178487	164179046	HAR-01303	Bird_HAR851	intergenic	0	0		NA	NA	NA
chr2	164254736	164255195	HAR-01304	Bird_HAR95	intergenic	1	0		NA	NA	NA
chr2	164410054	164410373	HAR-01305	Bird_HAR852	intergenic	0	0		NA	NA	NA
chr2	164616320	164616693	HAR-01306	Bird_HAR853	intergenic	0	0		NA	NA	NA
chr2	164972651	164973088	HAR-01307	Bird_HAR854	intergenic	0	0		NA	NA	NA
chr2	166350715	166350815	HAR-01308	Pollard_HAR115	intronic	0	0		NA	NA	NA
chr2	167977940	167978231	HAR-01309	Prabhakar_HAR718	intronic	0	0		NA	NA	NA
chr2	171002630	171002854	HAR-01310	Prabhakar_HAR484	intergenic	0	0		ENSG00000213981	NA	NA
chr2	171679517	171679721	HAR-01311	Prabhakar_HAR57,Bird_HAR855	intronic	1	1		ENSG00000231898,ENSG00000071909	ENSG00000144357,ENSG00000231898,ENSG00000071909	NA
chr2	171737418	171737687	HAR-01312	Bird_HAR856	intergenic	1	0		NA	NA	NA
chr2	173251452	173251695	HAR-01316	Prabhakar_HAR747	intergenic	0	0		NA	NA	NA
chr2	174524179	174524435	HAR-01317	Bird_HAR858	intergenic	0	0		NA	NA	NA
chr2	176433901	176434093	HAR-01319	Prabhakar_HAR719	intergenic	0	0		NA	NA	NA
chr2	176435822	176436229	HAR-01320	Prabhakar_HAR84	intergenic	0	0		NA	NA	NA
chr2	176530702	176530828	HAR-01321	Prabhakar_HAR441	intergenic	0	0		NA	NA	NA
chr2	176765342	176765484	HAR-01322	BUSH_HAR21	intergenic	0	0		NA	NA	NA
chr2	176943110	176943744	HAR-01323	Bird_HAR859	intergenic	1	1		ENSG00000224577,ENSG00000163364	ENSG00000229066,ENSG00000128652	ENSG00000200121,ENSG00000154518,ENSG00000233131,ENSG00000229066,ENSG00000224577,ENSG00000163364
chr2	177716143	177716304	HAR-01326	Pollard_HAR169	intergenic	0	0		NA	NA	NA
chr2	177744441	177744743	HAR-01327	Bird_HAR244,Pollard_HAR13,Toh_HAR71	intergenic	0	0		NA	NA	NA
chr2	178845408	178845433	HAR-01329	Toh_HAR281	intronic	0	0		NA	NA	NA
chr2	179668967	179669146	HAR-01330	Prabhakar_HAR408	intronic	1	0		ENSG00000144331	ENSG00000163492	NA
chr2	181324625	181324898	HAR-01332	Prabhakar_HAR34	intergenic	0	0		NA	NA	NA
chr2	181325445	181325674	HAR-01333	Prabhakar_HAR664	intergenic	0	0		NA	NA	NA
chr2	181711686	181711805	HAR-01334	Pollard_HAR179	ncRNA_intronic	1	0		NA	NA	NA
chr2	182333573	182333875	HAR-01335	Bird_HAR861	intronic	0	0		NA	ENSG00000234663,ENSG00000238171	NA
chr2	182699938	182699996	HAR-01336	Toh_HAR61	intergenic	0	0		NA	NA	NA
chr2	184009371	184009756	HAR-01337	Bird_HAR862	intronic	0	0		NA	NA	NA
chr2	184419136	184419335	HAR-01338	Prabhakar_HAR848	intergenic	0	0		NA	NA	NA
chr2	186588992	186589234	HAR-01339	Prabhakar_HAR170	intergenic	0	0		NA	NA	NA
chr2	190306204	190306231	HAR-01341	Toh_HAR348	exonic	1	1	ENSG00000115368	NA	NA	NA
chr2	192723807	192723925	HAR-01343	Toh_HAR158	intergenic	1	0		NA	NA	NA
chr2	192742612	192742818	HAR-01344	Prabhakar_HAR823	intergenic	1	0		NA	NA	NA
chr2	192783219	192783254	HAR-01345	Toh_HAR382	intergenic	1	1		NA	NA	NA
chr2	193321376	193321961	HAR-01346	Bird_HAR245	intergenic	0	0		NA	NA	NA
chr2	195871722	195871960	HAR-01347	Bird_HAR864	intergenic	0	0		NA	NA	NA
chr2	197742179	197742405	HAR-01348	Bird_HAR246	intronic	0	0		ENSG00000225979,ENSG00000065413,ENSG00000115524	ENSG00000115524,ENSG00000202434	NA
chr2	200488473	200488917	HAR-01351	Bird_HAR96	intergenic	0	0		NA	NA	NA
chr2	202987965	202988205	HAR-01353	Prabhakar_HAR135	intronic	1	0		ENSG00000273209	ENSG00000273209,ENSG00000182329	NA
chr2	204946974	204947139	HAR-01354	Toh_HAR435	intergenic	1	0		NA	NA	NA
chr2	205129752	205129895	HAR-01355	Toh_HAR313	intergenic	1	0		NA	NA	NA
chr2	205235322	205235344	HAR-01356	Toh_HAR459	intergenic	0	0		NA	NA	NA
chr2	205625125	205625332	HAR-01357	Bird_HAR866	intronic	0	0		NA	NA	NA
chr2	205785372	205785509	HAR-01358	Pollard_HAR123	intronic	0	0		NA	NA	NA
chr2	205977305	205977433	HAR-01359	Bird_HAR248	intronic	0	0		NA	NA	NA
chr2	206000675	206000857	HAR-01360	Prabhakar_HAR325	intronic	0	0		NA	NA	NA
chr2	206027922	206027940	HAR-01361	Toh_HAR40	intronic	0	0		NA	NA	NA
chr2	206146719	206146744	HAR-01362	Toh_HAR150	intronic	0	0		NA	NA	NA
chr2	206291623	206291833	HAR-01363	Prabhakar_HAR460	intronic	0	0		NA	NA	NA
chr2	206536851	206537127	HAR-01364	Prabhakar_HAR265	intergenic	0	0		NA	NA	NA
chr2	206757041	206757161	HAR-01365	Pollard_HAR154	intergenic	1	0		ENSG00000180672	NA	NA
chr2	207509006	207509337	HAR-01367	Bird_HAR869	exonic	1	0		NA	NA	NA
chr2	208972996	208973133	HAR-01370	Bird_HAR871	intergenic	0	0		NA	NA	NA
chr2	212015016	212015200	HAR-01371	Bird_HAR872	intergenic	0	0		NA	ENSG00000021826	NA
chr2	212103243	212103422	HAR-01372	Prabhakar_HAR977	intergenic	0	0		NA	NA	NA
chr2	212399208	212399809	HAR-01373	Bird_HAR97	intronic	1	0		NA	NA	NA
chr2	212773117	212773496	HAR-01374	Prabhakar_HAR183,Bird_HAR873	intronic	0	0		NA	NA	NA
chr2	212936314	212936503	HAR-01375	Bird_HAR874	intronic	0	0		NA	NA	NA
chr2	212973922	212974152	HAR-01376	Bird_HAR875,Prabhakar_HAR505	intronic	0	0		NA	NA	NA
chr2	213057445	213057853	HAR-01377	Bird_HAR876	intronic	0	0		NA	NA	NA
chr2	213080564	213080806	HAR-01378	Pollard_HAR84	intronic	0	0		NA	NA	NA
chr2	213187289	213187570	HAR-01379	Bird_HAR98	intronic	0	0		NA	NA	NA
chr2	213934108	213934497	HAR-01380	Prabhakar_HAR586	intronic	0	0		NA	NA	NA
chr2	215453182	215453543	HAR-01381	Toh_HAR526,Prabhakar_HAR743	intergenic	0	0		NA	NA	NA
chr2	215484554	215484637	HAR-01382	Toh_HAR197	intergenic	0	0		NA	NA	NA
chr2	215764795	215765213	HAR-01383	Bird_HAR877	intergenic	1	0		NA	NA	NA
chr2	220263666	220263897	HAR-01388	Bird_HAR881	intergenic	0	0		ENSG00000072195,ENSG00000144591,ENSG00000268603,ENSG00000227432,ENSG00000072182,ENSG00000188760,ENSG00000123989,ENSG00000144589	ENSG00000072195,ENSG00000144591,ENSG00000072182,ENSG00000227432,ENSG00000188760,ENSG00000123989,ENSG00000124006,ENSG00000268896,ENSG00000265252,ENSG00000267919	NA
chr2	220728202	220728252	HAR-01390	Toh_HAR51	intergenic	0	0		NA	NA	NA
chr2	221345433	221345606	HAR-01391	Prabhakar_HAR935	intergenic	0	0		NA	NA	NA
chr2	221382197	221382405	HAR-01392	Prabhakar_HAR89	intergenic	1	0		NA	NA	NA
chr2	222048756	222048918	HAR-01393	Prabhakar_HAR201	intergenic	0	0		NA	NA	NA
chr2	222218795	222219029	HAR-01394	Bird_HAR883	intergenic	0	0		NA	NA	NA
chr2	222241920	222242265	HAR-01395	Bird_HAR249	intergenic	0	0		NA	NA	NA
chr2	222556948	222557352	HAR-01396	Prabhakar_HAR628	intergenic	0	0		NA	NA	NA
chr2	222791098	222791312	HAR-01397	Bird_HAR884,Prabhakar_HAR697	intergenic	0	0		NA	NA	NA
chr2	222909209	222909716	HAR-01398	Bird_HAR398	intergenic	0	0		NA	ENSG00000261428	NA
chr2	222926589	222926976	HAR-01399	Bird_HAR885	intergenic	0	0		ENSG00000163081,ENSG00000135903,ENSG00000267034,ENSG00000237732	ENSG00000163081,ENSG00000135903,ENSG00000224121	NA
chr2	226043489	226043718	HAR-01401	Bird_HAR250	intergenic	0	0		NA	NA	NA
chr2	226361662	226361929	HAR-01402	Prabhakar_HAR88	intronic	0	0		NA	NA	NA
chr2	227362042	227362211	HAR-01403	Prabhakar_HAR856	intergenic	1	0		NA	NA	NA
chr2	236773663	236774209	HAR-01405	Bird_HAR6,Pollard_HAR2,Toh_HAR3,Prabhakar_HAR1,BUSH_HAR2	intronic	1	1		ENSG00000207049	ENSG00000233611,ENSG00000168505	ENSG00000200745,ENSG00000182177
chr2	237089355	237089520	HAR-01406	Prabhakar_HAR457	intergenic	0	1		ENSG00000222007	ENSG00000222007	ENSG00000222007
chr20	656389	656581	HAR-01408	Toh_HAR36	UTR5	1	1	ENSG00000215397	NA	NA	NA
chr20	1045527	1045713	HAR-01410	Prabhakar_HAR984	intergenic	1	0		NA	NA	NA
chr20	4237583	4237600	HAR-01411	Toh_HAR233	intergenic	0	0		ENSG00000228210	ENSG00000228210	NA
chr20	5140594	5140787	HAR-01412	Bird_HAR259	intronic	1	0		NA	ENSG00000230563,ENSG00000226995	NA
chr20	6542448	6542649	HAR-01413	Bird_HAR261,Toh_HAR292	intergenic	0	0		NA	NA	NA
chr20	6631662	6632045	HAR-01414	Toh_HAR255,Prabhakar_HAR46	intergenic	0	0		NA	NA	NA
chr20	7092298	7092521	HAR-01416	Bird_HAR932	intergenic	0	0		NA	NA	NA
chr20	7886155	7886178	HAR-01417	Toh_HAR162	intronic	0	0		NA	NA	NA
chr20	8149635	8149822	HAR-01418	Prabhakar_HAR751	intronic	0	0		NA	NA	NA
chr20	8252338	8252575	HAR-01419	Bird_HAR933	intronic	0	0		NA	NA	NA
chr20	8882385	8882538	HAR-01421	Prabhakar_HAR473	intergenic	0	0		NA	NA	NA
chr20	12175528	12175668	HAR-01425	Toh_HAR488,Prabhakar_HAR939	intergenic	0	0		NA	NA	NA
chr20	12877641	12877897	HAR-01426	Prabhakar_HAR200	intergenic	0	0		NA	NA	NA
chr20	15203727	15203910	HAR-01427	Prabhakar_HAR650	intronic	1	0		NA	ENSG00000199570	NA
chr20	15397675	15397718	HAR-01428	Toh_HAR38	intronic	1	0		NA	NA	NA
chr20	15493511	15493681	HAR-01429	Prabhakar_HAR196	intronic	0	0		NA	NA	NA
chr20	15910777	15910881	HAR-01430	Bird_HAR917	intronic	0	0		NA	NA	NA
chr20	16421494	16421770	HAR-01431	Bird_HAR918	intronic	1	0		NA	NA	NA
chr20	21127643	21127675	HAR-01433	Toh_HAR455	intronic	0	0		NA	NA	NA
chr20	21757708	21758104	HAR-01434	Prabhakar_HAR27	intergenic	0	0		NA	NA	NA
chr20	29930518	29930725	HAR-01435	Bird_HAR919	intergenic	0	0		ENSG00000205611,ENSG00000225490,ENSG00000215547,ENSG00000215546,ENSG00000215545,ENSG00000237929,ENSG00000180483	ENSG00000215547,ENSG00000215546,ENSG00000224628,ENSG00000215545,ENSG00000237929,ENSG00000131068,ENSG00000204548	NA
chr20	37712525	37712777	HAR-01439	Prabhakar_HAR656	intergenic	0	0		NA	NA	NA
chr20	38076424	38076636	HAR-01440	Prabhakar_HAR315	intergenic	0	0		NA	NA	NA
chr20	38169985	38170188	HAR-01441	Prabhakar_HAR957	intergenic	1	0		NA	NA	NA
chr20	38230561	38230972	HAR-01442	Prabhakar_HAR285	intergenic	0	0		NA	NA	NA
chr20	38245004	38245127	HAR-01443	Prabhakar_HAR909	intergenic	0	0		NA	NA	NA
chr20	38736413	38736617	HAR-01444	Bird_HAR920	intergenic	1	0		NA	NA	NA
chr20	39462482	39462708	HAR-01446	Toh_HAR92	intergenic	0	0		NA	NA	NA
chr20	39959875	39960136	HAR-01449	Bird_HAR923	intergenic	0	0		ENSG00000124181,ENSG00000272029	ENSG00000124181,ENSG00000272029	NA
chr20	40510649	40510848	HAR-01450	Bird_HAR924	intergenic	0	0		NA	NA	NA
chr20	40811158	40811347	HAR-01451	Prabhakar_HAR98	intronic	0	0		ENSG00000233508,ENSG00000196090	NA	NA
chr20	40910416	40910688	HAR-01452	Bird_HAR100	intronic	0	0		NA	NA	NA
chr20	41525538	41525884	HAR-01453	Bird_HAR257,Prabhakar_HAR193,Pollard_HAR9	intronic	0	0		NA	ENSG00000223651	NA
chr20	41741802	41742114	HAR-01454	Bird_HAR925,Prabhakar_HAR330	intronic	1	0		NA	NA	NA
chr20	41953920	41953986	HAR-01455	Toh_HAR91,BUSH_HAR37	intergenic	0	0		NA	NA	NA
chr20	44853809	44854118	HAR-01457	Prabhakar_HAR962	intronic	0	0		ENSG00000149654	ENSG00000149654	NA
chr20	50222815	50222949	HAR-01458	Bird_HAR926	intronic	0	0		NA	ENSG00000000419,ENSG00000232358,ENSG00000263645	NA
chr20	51094091	51094474	HAR-01459	Bird_HAR258,Toh_HAR337	intergenic	0	0		NA	NA	NA
chr20	51620259	51620395	HAR-01460	Toh_HAR413	intronic	1	0		NA	NA	NA
chr20	58816019	58816177	HAR-01464	Prabhakar_HAR294	ncRNA_intronic	0	0		NA	NA	NA
chr20	60204586	60204692	HAR-01465	Toh_HAR46,Bird_HAR260	intronic	0	0		NA	NA	NA
chr20	60269996	60270180	HAR-01466	Bird_HAR930	intronic	1	0		NA	NA	NA
chr20	61733446	61733630	HAR-01468	Pollard_HAR1,Toh_HAR2,Bird_HAR1	ncRNA_exonic	1	1	ENSG00000231133,ENSG00000225978	NA	NA	NA
chr21	11011418	11011657	HAR-01469	Bird_HAR69	intergenic	0	0		ENSG00000223925,ENSG00000166157,ENSG00000187172	ENSG00000166157,ENSG00000187172	NA
chr21	14607757	14607888	HAR-01470	Bird_HAR935	intergenic	0	0		NA	NA	NA
chr21	15706225	15706497	HAR-01471	Prabhakar_HAR661	intergenic	1	0		ENSG00000266211,ENSG00000215562,ENSG00000224860	ENSG00000224905,ENSG00000155307	NA
chr21	16093056	16093388	HAR-01473	Toh_HAR430,Bird_HAR936	intergenic	0	0		NA	ENSG00000230965,ENSG00000223287,ENSG00000215559,ENSG00000266838	NA
chr21	16247227	16247410	HAR-01474	Bird_HAR937	intergenic	0	0		NA	ENSG00000215559,ENSG00000266838,ENSG00000224524,ENSG00000224247	NA
chr21	17828743	17828823	HAR-01475	Toh_HAR65	ncRNA_intronic	1	0		NA	NA	NA
chr21	18137382	18137680	HAR-01476	Bird_HAR938	intergenic	0	0		NA	NA	NA
chr21	19398742	19398834	HAR-01478	Toh_HAR6	intronic	1	0		NA	NA	NA
chr21	19475166	19475299	HAR-01479	Bird_HAR939	intronic	0	0		NA	NA	NA
chr21	19722097	19722403	HAR-01480	Bird_HAR940	intronic	0	0		NA	NA	NA
chr21	21700270	21700289	HAR-01481	Toh_HAR318	intergenic	0	0		NA	NA	NA
chr21	21946680	21946898	HAR-01482	Toh_HAR352,Prabhakar_HAR440	intergenic	0	0		NA	NA	NA
chr21	22365769	22365861	HAR-01483	Toh_HAR72	intergenic	0	0		NA	NA	NA
chr21	27213884	27214049	HAR-01484	Bird_HAR941	intergenic	0	0		NA	NA	NA
chr21	27626508	27626572	HAR-01485	BUSH_HAR15	intergenic	0	0		NA	NA	NA
chr21	30238181	30238308	HAR-01487	Bird_HAR942	intergenic	0	0		NA	ENSG00000234083	NA
chr21	30238635	30239668	HAR-01488	Bird_HAR943	intergenic	0	0		NA	ENSG00000234083	NA
chr21	30429195	30429325	HAR-01489	Bird_HAR944	intronic	0	0		NA	NA	NA
chr21	30752489	30752806	HAR-01490	Bird_HAR263	intergenic	0	0		ENSG00000197683	ENSG00000156265	NA
chr21	30930720	30930940	HAR-01491	Prabhakar_HAR814	intronic	1	0		NA	NA	NA
chr21	31029348	31029555	HAR-01492	Bird_HAR264	intronic	0	0		NA	NA	NA
chr21	32458054	32458084	HAR-01493	Toh_HAR88	intergenic	0	0		NA	NA	NA
chr21	34559934	34560096	HAR-01494	Bird_HAR265	intergenic	1	0		ENSG00000224427,ENSG00000207098,ENSG00000142188	ENSG00000205930,ENSG00000159086,ENSG00000224427,ENSG00000207098,ENSG00000232360,ENSG00000142188,ENSG00000266892,ENSG00000159147,ENSG00000205758	NA
chr21	36173491	36173801	HAR-01496	Bird_HAR945	intronic	0	0		NA	NA	NA
chr21	39235847	39235886	HAR-01497	Toh_HAR222	intronic	0	0		NA	NA	NA
chr22	16158331	16158489	HAR-01500	Bird_HAR21	intergenic	0	1		NA	NA	NA
chr22	27210632	27210802	HAR-01501	Bird_HAR947,Toh_HAR245,Prabhakar_HAR552	intergenic	0	0		NA	NA	NA
chr22	32811932	32811991	HAR-01502	Toh_HAR500	exonic	0	0	ENSG00000184459	NA	NA	NA
chr22	47241184	47241373	HAR-01509	Prabhakar_HAR217,Toh_HAR186,Pollard_HAR33	intronic	1	1		NA	NA	NA
chr3	63277	63589	HAR-01512	Bird_HAR144	intergenic	0	0		ENSG00000134121,ENSG00000234661	ENSG00000134121,ENSG00000234661	NA
chr3	563108	563396	HAR-01513	Prabhakar_HAR326	intergenic	0	0		NA	NA	NA
chr3	582064	582406	HAR-01514	Prabhakar_HAR273	intergenic	0	0		NA	NA	NA
chr3	609533	609805	HAR-01515	Pollard_HAR112	intergenic	1	0		NA	NA	NA
chr3	615847	616023	HAR-01516	Bird_HAR993	intergenic	0	0		NA	NA	NA
chr3	764672	764966	HAR-01518	Bird_HAR1006	intergenic	0	0		NA	NA	NA
chr3	817551	817756	HAR-01519	Bird_HAR1009	intergenic	0	0		NA	NA	NA
chr3	1273598	1273785	HAR-01521	Bird_HAR962	intronic	0	0		NA	NA	NA
chr3	1677069	1677467	HAR-01522	Prabhakar_HAR421	intergenic	0	0		NA	NA	NA
chr3	1711231	1711537	HAR-01523	Prabhakar_HAR394,Bird_HAR400	intergenic	0	0		NA	NA	NA
chr3	2137725	2138157	HAR-01524	Prabhakar_HAR451	intergenic	1	1		NA	NA	NA
chr3	2310818	2311051	HAR-01525	Prabhakar_HAR888	intronic	0	0		NA	NA	NA
chr3	2417345	2417505	HAR-01526	BUSH_HAR16	intronic	0	0		NA	NA	NA
chr3	2681614	2681842	HAR-01527	Bird_HAR987	intronic	1	0		NA	NA	NA
chr3	2783398	2783633	HAR-01528	Prabhakar_HAR589	intronic	0	0		NA	NA	NA
chr3	3653723	3653795	HAR-01529	Toh_HAR523	intergenic	0	0		NA	NA	NA
chr3	4774769	4774910	HAR-01530	Pollard_HAR38,Toh_HAR63	exonic	1	0	ENSG00000150995	NA	NA	NA
chr3	4790328	4790561	HAR-01531	Prabhakar_HAR611	intronic	1	0		NA	NA	NA
chr3	5313959	5314200	HAR-01532	Bird_HAR271	intergenic	0	0		NA	NA	NA
chr3	5467965	5468145	HAR-01533	Prabhakar_HAR607	intergenic	1	0		NA	NA	NA
chr3	6062063	6062081	HAR-01534	Toh_HAR468	intergenic	0	0		NA	NA	NA
chr3	6907090	6907107	HAR-01535	Toh_HAR241	intronic	0	0		NA	NA	NA
chr3	13276264	13276381	HAR-01536	Prabhakar_HAR482	intergenic	0	1		ENSG00000132182	NA	ENSG00000163517,ENSG00000163520
chr3	15182881	15183579	HAR-01537	Bird_HAR103	intergenic	0	0		ENSG00000230524	ENSG00000131368	NA
chr3	15563357	15563542	HAR-01538	Prabhakar_HAR810,Toh_HAR269	upstream	0	0	ENSG00000206561	NA	NA	NA
chr3	16926551	16926755	HAR-01539	Pollard_HAR140,Toh_HAR335	exonic	0	1	ENSG00000154822	NA	NA	NA
chr3	18537891	18537967	HAR-01540	BUSH_HAR5	intergenic	0	0		NA	NA	NA
chr3	19007900	19008059	HAR-01541	Prabhakar_HAR706	intergenic	0	0		NA	NA	NA
chr3	20420312	20420541	HAR-01542	Bird_HAR986	intergenic	0	0		NA	NA	NA
chr3	21801560	21801901	HAR-01543	Bird_HAR420	intergenic	0	0		NA	NA	NA
chr3	25495615	25495642	HAR-01545	Toh_HAR349	intronic	1	0		NA	NA	NA
chr3	25651053	25651095	HAR-01546	Toh_HAR370	exonic	0	0	ENSG00000077097	NA	NA	NA
chr3	26975738	26975764	HAR-01547	Toh_HAR503	intergenic	0	0		NA	NA	NA
chr3	27951920	27952069	HAR-01548	Prabhakar_HAR598	intergenic	0	0		NA	NA	NA
chr3	29250977	29251021	HAR-01550	Toh_HAR467	intergenic	0	0		NA	NA	NA
chr3	34354205	34354464	HAR-01551	Bird_HAR988	intergenic	1	0		NA	NA	NA
chr3	34553663	34553827	HAR-01552	Prabhakar_HAR778	intergenic	0	0		NA	NA	NA
chr3	35807981	35808302	HAR-01553	Bird_HAR989	intronic	0	0		NA	NA	NA
chr3	41958724	41958958	HAR-01554	Bird_HAR990	intronic	0	0		NA	ENSG00000182606	NA
chr3	50824987	50825447	HAR-01555	Bird_HAR991	intronic	0	0		ENSG00000240959	ENSG00000145041	NA
chr3	54383358	54383647	HAR-01556	Prabhakar_HAR749	intronic	0	0		NA	NA	NA
chr3	54834468	54834752	HAR-01557	Prabhakar_HAR516	intronic	0	0		NA	NA	NA
chr3	55292492	55292771	HAR-01558	Toh_HAR516,Prabhakar_HAR803	intergenic	0	0		NA	NA	NA
chr3	55613456	55613807	HAR-01559	Bird_HAR992	intronic	0	0		NA	NA	NA
chr3	59297015	59297275	HAR-01561	Prabhakar_HAR875	intergenic	0	0		NA	NA	NA
chr3	59372963	59373353	HAR-01562	Bird_HAR273	intergenic	0	0		NA	NA	NA
chr3	59421950	59422157	HAR-01563	Prabhakar_HAR514,Bird_HAR274	intergenic	0	0		NA	NA	NA
chr3	59426359	59426618	HAR-01564	Bird_HAR994	intergenic	0	0		NA	NA	NA
chr3	59543972	59544367	HAR-01565	Prabhakar_HAR944	intergenic	0	0		NA	NA	NA
chr3	59577755	59577924	HAR-01566	Bird_HAR995	intergenic	0	0		NA	NA	NA
chr3	60291395	60291561	HAR-01567	Toh_HAR421,Bird_HAR996	intronic	0	0		NA	NA	NA
chr3	60318639	60318829	HAR-01568	Bird_HAR997	intronic	0	0		NA	NA	NA
chr3	60332916	60333064	HAR-01569	Pollard_HAR44	intronic	0	0		NA	NA	NA
chr3	60355875	60356048	HAR-01570	Bird_HAR275,Toh_HAR376	intronic	0	0		NA	NA	NA
chr3	60368662	60368709	HAR-01571	Toh_HAR257	intronic	0	0		NA	NA	NA
chr3	60544699	60544943	HAR-01572	Prabhakar_HAR319	intronic	0	0		NA	NA	NA
chr3	60925761	60926062	HAR-01573	Prabhakar_HAR738,Toh_HAR220,Pollard_HAR10	intronic	0	0		NA	NA	NA
chr3	60975412	60975671	HAR-01574	Prabhakar_HAR666	intronic	0	0		NA	NA	NA
chr3	61205985	61206018	HAR-01575	Toh_HAR494	intronic	0	0		NA	NA	NA
chr3	61445424	61445647	HAR-01576	Prabhakar_HAR876	intergenic	0	0		NA	NA	NA
chr3	64661036	64661315	HAR-01580	Bird_HAR999	intronic	0	0		ENSG00000243149	NA	NA
chr3	67750239	67750354	HAR-01581	Prabhakar_HAR392	intergenic	1	0		NA	NA	NA
chr3	67788188	67788234	HAR-01582	Toh_HAR556	intergenic	0	0		NA	NA	NA
chr3	67948153	67948696	HAR-01583	Prabhakar_HAR404,Toh_HAR536	intergenic	1	0		NA	NA	NA
chr3	68113494	68113878	HAR-01584	Bird_HAR1000	intronic	1	0		NA	NA	NA
chr3	68193105	68193365	HAR-01585	Bird_HAR1001	intronic	1	0		NA	NA	NA
chr3	68683182	68683507	HAR-01586	Bird_HAR1002	intergenic	0	0		NA	ENSG00000266400	NA
chr3	68971729	68971912	HAR-01587	Prabhakar_HAR191,Toh_HAR104	intronic	0	0		NA	NA	NA
chr3	69280996	69281018	HAR-01588	Toh_HAR414	intronic	0	0		NA	NA	NA
chr3	69628637	69628660	HAR-01589	Toh_HAR357	intergenic	0	0		NA	NA	NA
chr3	70019900	70020153	HAR-01590	Prabhakar_HAR690	intergenic	1	0		NA	NA	NA
chr3	70046735	70047412	HAR-01591	Bird_HAR276	intergenic	1	0		NA	NA	NA
chr3	70055164	70055267	HAR-01592	Pollard_HAR151	intergenic	1	0		NA	NA	NA
chr3	70299667	70300025	HAR-01593	Bird_HAR1003	intergenic	0	0		NA	NA	NA
chr3	70351797	70352004	HAR-01594	Prabhakar_HAR965	intergenic	0	0		NA	NA	NA
chr3	70554874	70555424	HAR-01595	Bird_HAR277	intergenic	1	0		NA	NA	NA
chr3	70644649	70645023	HAR-01596	Prabhakar_HAR279	intergenic	0	0		NA	NA	NA
chr3	70655293	70655512	HAR-01597	Toh_HAR548	intergenic	1	0		NA	ENSG00000114861,ENSG00000270562	NA
chr3	70676745	70676868	HAR-01599	Prabhakar_HAR436	intergenic	0	0		NA	NA	NA
chr3	73768797	73768964	HAR-01602	Bird_HAR1005	intergenic	1	0		NA	NA	NA
chr3	75178256	75178399	HAR-01603	Toh_HAR416	intergenic	0	0		ENSG00000213452	ENSG00000213452	NA
chr3	76253252	76253274	HAR-01604	Toh_HAR304	intergenic	0	0		ENSG00000243794	NA	NA
chr3	76414537	76414978	HAR-01605	Toh_HAR127,Prabhakar_HAR742	intergenic	0	0		ENSG00000272690,ENSG00000272710,ENSG00000239383,ENSG00000227124	NA	NA
chr3	76530299	76530447	HAR-01606	Prabhakar_HAR376	intergenic	0	0		NA	NA	NA
chr3	76596941	76597249	HAR-01607	Bird_HAR1007	intergenic	0	0		NA	NA	NA
chr3	77036140	77036479	HAR-01608	Prabhakar_HAR734	intergenic	0	0		NA	NA	NA
chr3	77220034	77220456	HAR-01609	Bird_HAR104	intronic	0	0		NA	NA	NA
chr3	79137031	79137311	HAR-01610	Bird_HAR1008	intronic	1	0		NA	NA	NA
chr3	79448754	79448942	HAR-01611	Prabhakar_HAR873	intronic	0	0		NA	NA	NA
chr3	79860192	79860370	HAR-01613	Prabhakar_HAR885	intergenic	0	0		NA	NA	NA
chr3	79896716	79896729	HAR-01614	Toh_HAR497	intergenic	0	0		NA	NA	NA
chr3	80214954	80215193	HAR-01615	Prabhakar_HAR112	intergenic	0	0		NA	NA	NA
chr3	81210955	81211252	HAR-01616	Bird_HAR1010	intergenic	0	0		NA	NA	NA
chr3	81893661	81894510	HAR-01618	Bird_HAR421	intergenic	0	0		NA	NA	NA
chr3	82106956	82107251	HAR-01620	Prabhakar_HAR310,Bird_HAR279	intergenic	0	0		NA	NA	NA
chr3	82465858	82466217	HAR-01621	Bird_HAR1012	intergenic	0	0		NA	NA	NA
chr3	82842752	82843097	HAR-01622	Prabhakar_HAR270	intergenic	0	0		NA	NA	NA
chr3	84650272	84650444	HAR-01623	Prabhakar_HAR361	intergenic	0	0		NA	NA	NA
chr3	85382626	85382792	HAR-01624	Prabhakar_HAR378	intronic	0	0		NA	NA	NA
chr3	85563769	85563951	HAR-01626	Bird_HAR1014	intronic	0	0		NA	NA	NA
chr3	85758554	85759040	HAR-01627	Bird_HAR1015	intronic	1	0		NA	NA	NA
chr3	85875789	85875993	HAR-01628	Bird_HAR1016	ncRNA_intronic	0	0		NA	NA	NA
chr3	86660938	86661267	HAR-01629	Prabhakar_HAR580	intergenic	0	0		NA	NA	NA
chr3	86683570	86683906	HAR-01630	Bird_HAR1017	intergenic	1	0		NA	NA	NA
chr3	86782877	86783023	HAR-01631	Bird_HAR1018	intergenic	0	0		NA	NA	NA
chr3	87606598	87607157	HAR-01633	Bird_HAR422	intergenic	0	0		NA	NA	NA
chr3	87650103	87650285	HAR-01634	Bird_HAR280	intergenic	0	0		NA	NA	NA
chr3	87695989	87696219	HAR-01635	Bird_HAR1020,Prabhakar_HAR353	intergenic	0	0		NA	NA	NA
chr3	89276896	89277092	HAR-01636	Bird_HAR1021	intronic	0	0		NA	NA	NA
chr3	93707256	93707668	HAR-01637	Bird_HAR105	intronic	0	0		NA	NA	NA
chr3	94037228	94037474	HAR-01638	Bird_HAR281	intergenic	0	0		NA	NA	NA
chr3	97313088	97313312	HAR-01639	Prabhakar_HAR838	intronic	1	0		NA	NA	NA
chr3	98775636	98775747	HAR-01640	Prabhakar_HAR30	intergenic	0	0		ENSG00000263810	ENSG00000244464	NA
chr3	99375185	99375748	HAR-01641	Prabhakar_HAR570	ncRNA_intronic	0	0		NA	NA	NA
chr3	99940903	99941032	HAR-01643	Bird_HAR950	intergenic	0	0		ENSG00000168386	NA	NA
chr3	104351589	104351897	HAR-01644	Bird_HAR951	intergenic	0	0		NA	NA	NA
chr3	107003264	107003458	HAR-01645	Bird_HAR267	ncRNA_intronic	0	0		NA	NA	NA
chr3	107708877	107709273	HAR-01647	Prabhakar_HAR923	intergenic	0	0		ENSG00000144821	NA	NA
chr3	107724925	107725123	HAR-01648	Prabhakar_HAR870	intergenic	0	0		NA	NA	NA
chr3	109452942	109453306	HAR-01650	Bird_HAR954	intergenic	0	0		NA	NA	NA
chr3	110659867	110660004	HAR-01651	Prabhakar_HAR189	intergenic	0	0		NA	NA	NA
chr3	110700218	110700360	HAR-01652	Bird_HAR955	intergenic	0	0		NA	NA	NA
chr3	114135530	114136195	HAR-01653	Bird_HAR956	intronic	0	0		NA	ENSG00000181722	NA
chr3	114246892	114247124	HAR-01655	Prabhakar_HAR787	intronic	0	0		NA	NA	NA
chr3	114272938	114273302	HAR-01656	Prabhakar_HAR765	intronic	0	0		NA	NA	NA
chr3	115650016	115650402	HAR-01657	Bird_HAR958	intronic	0	0		NA	NA	NA
chr3	115905297	115905544	HAR-01658	Prabhakar_HAR165	intronic	0	0		NA	NA	NA
chr3	116128532	116128676	HAR-01659	Prabhakar_HAR907	intronic	0	0		NA	NA	NA
chr3	116606676	116606953	HAR-01660	Prabhakar_HAR879	intergenic	0	0		NA	NA	NA
chr3	117141860	117142032	HAR-01661	Bird_HAR959	intergenic	0	0		NA	NA	NA
chr3	117477287	117477668	HAR-01662	Prabhakar_HAR722	intergenic	0	0		NA	NA	NA
chr3	118540367	118540811	HAR-01663	Prabhakar_HAR975	intergenic	0	0		NA	NA	NA
chr3	119984202	119984370	HAR-01664	Prabhakar_HAR75,Bird_HAR960	intergenic	1	0		NA	ENSG00000163430	NA
chr3	120363824	120364273	HAR-01665	Bird_HAR961	intronic	0	0		NA	NA	NA
chr3	125661709	125661890	HAR-01666	Bird_HAR143	intergenic	0	0		ENSG00000241288,ENSG00000248787,ENSG00000171084,ENSG00000114547	ENSG00000179170,ENSG00000239804,ENSG00000221737,ENSG00000248787,ENSG00000171084,ENSG00000114547	NA
chr3	136479215	136479324	HAR-01667	Bird_HAR963	intergenic	0	0		ENSG00000273455	ENSG00000273455	NA
chr3	136855533	136856153	HAR-01668	Bird_HAR964	intergenic	0	0		ENSG00000241478,ENSG00000066405	NA	NA
chr3	136988530	136989017	HAR-01669	Bird_HAR268	intergenic	0	0		ENSG00000168875,ENSG00000239513	NA	NA
chr3	137020231	137020380	HAR-01670	Prabhakar_HAR213	intergenic	0	0		NA	NA	NA
chr3	137583180	137583603	HAR-01671	Prabhakar_HAR576	intergenic	1	0		NA	NA	NA
chr3	138694246	138694297	HAR-01673	Toh_HAR407	intergenic	0	0		NA	NA	NA
chr3	139493545	139493843	HAR-01674	Prabhakar_HAR752	intergenic	1	0		NA	ENSG00000249305	NA
chr3	140470521	140470692	HAR-01676	Prabhakar_HAR403,Bird_HAR966	intergenic	0	0		NA	NA	NA
chr3	143465311	143465485	HAR-01678	Prabhakar_HAR113	intronic	0	0		NA	NA	NA
chr3	144407225	144407597	HAR-01679	Bird_HAR968	intergenic	0	0		NA	NA	NA
chr3	146671723	146672026	HAR-01680	Prabhakar_HAR80	intergenic	1	0		NA	NA	NA
chr3	147603320	147603903	HAR-01681	Bird_HAR33,BUSH_HAR23	intergenic	0	0		NA	NA	NA
chr3	148163707	148164279	HAR-01682	Bird_HAR53	intergenic	1	0		NA	NA	NA
chr3	148589757	148589865	HAR-01683	Bird_HAR969	intronic	0	0		NA	NA	NA
chr3	148908773	148908890	HAR-01684	Bird_HAR970	intronic	0	0		NA	NA	NA
chr3	157611833	157612086	HAR-01685	Prabhakar_HAR655	intergenic	0	0		NA	NA	NA
chr3	157637744	157637776	HAR-01686	Toh_HAR499	intergenic	0	0		NA	NA	NA
chr3	157676146	157676497	HAR-01687	Bird_HAR971	intergenic	1	0		NA	NA	NA
chr3	159012253	159012489	HAR-01688	Prabhakar_HAR585	intronic	0	0		NA	ENSG00000242107,ENSG00000244040	NA
chr3	159898493	159898821	HAR-01689	Prabhakar_HAR127	intergenic	1	1		ENSG00000151967	NA	NA
chr3	161591784	161592084	HAR-01691	Toh_HAR520,Prabhakar_HAR546	intergenic	0	0		NA	NA	NA
chr3	162455787	162455817	HAR-01692	Toh_HAR324	intergenic	0	0		NA	NA	NA
chr3	166182826	166183119	HAR-01693	Prabhakar_HAR755	intergenic	0	0		ENSG00000251759	NA	NA
chr3	166807916	166808156	HAR-01694	Bird_HAR973	intergenic	0	0		NA	NA	NA
chr3	167677335	167677657	HAR-01695	Bird_HAR974	intergenic	0	0		NA	NA	NA
chr3	169081986	169082829	HAR-01696	Bird_HAR975	intronic	0	0		NA	NA	NA
chr3	169153575	169153857	HAR-01697	Bird_HAR976	intronic	0	0		NA	NA	NA
chr3	169183228	169183611	HAR-01698	Prabhakar_HAR573	intronic	0	0		NA	NA	NA
chr3	170819855	170819877	HAR-01699	Toh_HAR47	intronic	0	0		NA	NA	NA
chr3	174032102	174032220	HAR-01703	Toh_HAR443	intergenic	0	0		NA	NA	NA
chr3	174393847	174393994	HAR-01704	Prabhakar_HAR456	intergenic	0	0		NA	NA	NA
chr3	174438551	174438808	HAR-01705	Prabhakar_HAR668	intergenic	0	0		NA	NA	NA
chr3	174676525	174676819	HAR-01707	Prabhakar_HAR529	intronic	1	0		NA	NA	NA
chr3	174893631	174893965	HAR-01708	Bird_HAR979	intronic	0	0		NA	NA	NA
chr3	175200174	175200198	HAR-01709	Toh_HAR64	intronic	0	0		NA	NA	NA
chr3	175297280	175297498	HAR-01710	Bird_HAR270	intronic	1	0		NA	NA	NA
chr3	175671965	175672207	HAR-01711	Prabhakar_HAR12	intergenic	0	0		NA	NA	NA
chr3	178387030	178387051	HAR-01712	Toh_HAR193	intronic	0	0		NA	NA	NA
chr3	182019890	182020123	HAR-01714	Bird_HAR980	intergenic	0	0		NA	NA	NA
chr3	182236440	182236614	HAR-01715	Toh_HAR77	intergenic	0	0		NA	NA	NA
chr3	183289847	183289870	HAR-01717	Toh_HAR250	intergenic	0	0		NA	NA	NA
chr3	187290147	187290187	HAR-01720	Toh_HAR487	intergenic	0	0		NA	NA	NA
chr3	187966599	187966768	HAR-01722	Bird_HAR982	intronic	0	0		NA	NA	NA
chr3	190263015	190263327	HAR-01724	Prabhakar_HAR539	intronic	0	0		NA	NA	NA
chr3	193016310	193016495	HAR-01725	Prabhakar_HAR414,Bird_HAR983	intronic	0	0		NA	NA	NA
chr3	193506570	193506772	HAR-01727	Bird_HAR985	intergenic	1	0		ENSG00000230102,ENSG00000232874,ENSG00000114315,ENSG00000242201,ENSG00000228271,ENSG00000214145	ENSG00000230102,ENSG00000232874,ENSG00000114315,ENSG00000242201,ENSG00000214145,ENSG00000172061	NA
chr3	194182863	194182954	HAR-01728	Toh_HAR508	exonic	0	0	ENSG00000133657	NA	NA	NA
chr4	1613635	1614059	HAR-01730	Pollard_HAR104,Bird_HAR107,Prabhakar_HAR33	intergenic	0	1		ENSG00000168993,ENSG00000145214,ENSG00000127415,ENSG00000212458,ENSG00000215367,ENSG00000159674,ENSG00000159692,ENSG00000163945,ENSG00000254094,ENSG00000253399,ENSG00000272783,ENSG00000244459,ENSG00000174137,ENSG00000207009	ENSG00000168993,ENSG00000127419,ENSG00000178950,ENSG00000178222,ENSG00000212458,ENSG00000215367,ENSG00000251652,ENSG00000273179,ENSG00000159674,ENSG00000090316,ENSG00000254094,ENSG00000253399,ENSG00000163945	ENSG00000168993,ENSG00000178950,ENSG00000145214,ENSG00000178222,ENSG00000251652,ENSG00000159674,ENSG00000159692,ENSG00000090316,ENSG00000254094,ENSG00000253399,ENSG00000163945,ENSG00000179979,ENSG00000235608,ENSG00000244459,ENSG00000174137,ENSG00000168924,ENSG00000265080,ENSG00000123933
chr4	10269582	10269750	HAR-01731	Bird_HAR112	intergenic	0	0		ENSG00000251624,ENSG00000265901,ENSG00000169676,ENSG00000251278,ENSG00000251338	ENSG00000188438,ENSG00000244004,ENSG00000249563,ENSG00000250425,ENSG00000248777	NA
chr4	11119167	11119311	HAR-01732	Prabhakar_HAR37	intergenic	0	0		NA	NA	NA
chr4	11870972	11871084	HAR-01733	Toh_HAR367,Pollard_HAR97	intergenic	0	0		NA	NA	NA
chr4	12935419	12935737	HAR-01735	Bird_HAR1027	intergenic	0	0		ENSG00000157869	NA	NA
chr4	13785680	13785863	HAR-01736	Prabhakar_HAR941	intergenic	0	1		NA	NA	NA
chr4	16973658	16973852	HAR-01738	Bird_HAR1040	intergenic	0	0		ENSG00000206780	NA	NA
chr4	17070759	17070923	HAR-01739	Bird_HAR1041,Prabhakar_HAR432	intergenic	1	0		NA	NA	NA
chr4	20340149	20340175	HAR-01740	Toh_HAR402	intronic	0	0		NA	NA	NA
chr4	22737315	22737577	HAR-01741	BUSH_HAR22	intronic	1	0		NA	NA	NA
chr4	22989985	22990273	HAR-01742	Bird_HAR288	intergenic	1	0		NA	NA	NA
chr4	23015827	23015933	HAR-01743	Prabhakar_HAR314	intergenic	0	0		NA	NA	NA
chr4	23040772	23040860	HAR-01744	Toh_HAR420	intergenic	0	0		NA	NA	NA
chr4	23807875	23808339	HAR-01745	Bird_HAR111	intronic	0	0		NA	NA	NA
chr4	23875671	23876149	HAR-01746	Pollard_HAR20,Toh_HAR287,Prabhakar_HAR68	intronic	0	0		NA	NA	NA
chr4	23951710	23951849	HAR-01747	Bird_HAR1051	intergenic	0	0		NA	NA	NA
chr4	24233580	24233783	HAR-01748	Bird_HAR1052	intergenic	0	0		NA	NA	NA
chr4	24305051	24305401	HAR-01749	Toh_HAR363	intergenic	0	0		NA	NA	NA
chr4	26208233	26208506	HAR-01752	Bird_HAR289,Pollard_HAR62	intergenic	1	0		ENSG00000248452,ENSG00000168214	ENSG00000168214	NA
chr4	28979995	28980020	HAR-01753	Toh_HAR60	intergenic	0	0		NA	NA	NA
chr4	30642010	30642286	HAR-01754	Prabhakar_HAR256	intergenic	0	0		NA	NA	NA
chr4	30652938	30653540	HAR-01755	Toh_HAR470,Prabhakar_HAR281	intergenic	0	0		NA	NA	NA
chr4	30831917	30832238	HAR-01756	Bird_HAR1055	intronic	0	0		NA	NA	NA
chr4	31263388	31263751	HAR-01757	Prabhakar_HAR835	intergenic	0	0		NA	NA	NA
chr4	33991711	33992009	HAR-01758	Bird_HAR1056	intergenic	0	0		NA	NA	NA
chr4	34486548	34486668	HAR-01759	Bird_HAR1057	intergenic	0	0		NA	NA	NA
chr4	34720593	34720968	HAR-01760	Bird_HAR1058	intergenic	0	0		NA	NA	NA
chr4	35519538	35519613	HAR-01761	Toh_HAR201	intergenic	0	0		NA	NA	NA
chr4	35807763	35807894	HAR-01762	Prabhakar_HAR338	intergenic	0	0		NA	NA	NA
chr4	35825849	35826299	HAR-01763	Prabhakar_HAR713	intergenic	0	0		NA	NA	NA
chr4	36018339	36018482	HAR-01764	Prabhakar_HAR689	intergenic	0	0		NA	NA	NA
chr4	37544931	37545108	HAR-01765	Bird_HAR1059	intronic	0	0		NA	NA	NA
chr4	39548876	39549124	HAR-01766	Bird_HAR1060	ncRNA_intronic	0	0		ENSG00000222592	ENSG00000231707,ENSG00000121892,ENSG00000250568	NA
chr4	41844561	41844812	HAR-01767	Bird_HAR290	intergenic	0	0		ENSG00000154277,ENSG00000251173,ENSG00000251517	NA	NA
chr4	42150268	42150997	HAR-01768	Bird_HAR1061	intronic	1	0		NA	ENSG00000014824,ENSG00000272862	NA
chr4	43763964	43764367	HAR-01769	Bird_HAR1062	intergenic	0	0		NA	ENSG00000248939	NA
chr4	44068335	44068446	HAR-01770	Bird_HAR1063	intergenic	0	0		NA	NA	NA
chr4	46508835	46509027	HAR-01771	Bird_HAR1064	intergenic	0	0		NA	NA	NA
chr4	54076546	54076791	HAR-01773	Bird_HAR291	intronic	0	0		NA	ENSG00000249706	NA
chr4	57804457	57804684	HAR-01774	Bird_HAR1065	intergenic	0	0		NA	ENSG00000196503,ENSG00000269949	NA
chr4	58067120	58067405	HAR-01775	Bird_HAR1066	ncRNA_exonic	1	0	ENSG00000245067	NA	NA	NA
chr4	58145190	58145453	HAR-01776	Prabhakar_HAR899	intergenic	0	0		NA	NA	NA
chr4	58221563	58221781	HAR-01777	Pollard_HAR133	intergenic	1	0		NA	NA	NA
chr4	58229348	58229730	HAR-01778	Prabhakar_HAR813	intergenic	0	0		NA	NA	NA
chr4	58363766	58364184	HAR-01780	Toh_HAR464	intergenic	0	0		NA	NA	NA
chr4	58371075	58371279	HAR-01781	Bird_HAR1068	intergenic	1	0		NA	NA	NA
chr4	58555828	58556353	HAR-01784	Prabhakar_HAR597	intergenic	1	0		NA	NA	NA
chr4	58603835	58603996	HAR-01785	Prabhakar_HAR601	intergenic	0	0		NA	NA	NA
chr4	58770253	58770442	HAR-01786	Bird_HAR292	intergenic	0	0		NA	NA	NA
chr4	59119711	59120074	HAR-01787	Bird_HAR293,Prabhakar_HAR845	intergenic	0	0		NA	ENSG00000251459,ENSG00000238925	NA
chr4	59154509	59154897	HAR-01788	Toh_HAR527	intergenic	0	0		NA	NA	NA
chr4	61061276	61061432	HAR-01789	Pollard_HAR186	intergenic	0	0		NA	NA	NA
chr4	62678108	62678211	HAR-01790	Pollard_HAR28	intronic	0	0		NA	NA	NA
chr4	62685967	62686024	HAR-01791	Toh_HAR431	intronic	0	0		NA	NA	NA
chr4	63537731	63537891	HAR-01792	Prabhakar_HAR966	intergenic	0	0		NA	NA	NA
chr4	63713340	63713361	HAR-01793	Toh_HAR433	intergenic	0	0		NA	NA	NA
chr4	63722434	63722603	HAR-01794	Bird_HAR1071	intergenic	0	0		NA	NA	NA
chr4	64648415	64648839	HAR-01795	Bird_HAR1072	intergenic	0	0		NA	NA	NA
chr4	65091362	65091506	HAR-01796	Prabhakar_HAR488	intergenic	0	0		NA	NA	NA
chr4	66477444	66477543	HAR-01797	Prabhakar_HAR967	intronic	0	0		NA	NA	NA
chr4	67815772	67816194	HAR-01798	Prabhakar_HAR502	intergenic	0	0		NA	NA	NA
chr4	67913262	67913658	HAR-01799	Prabhakar_HAR948	intergenic	0	0		NA	NA	NA
chr4	70221036	70221139	HAR-01800	Bird_HAR17	intergenic	0	0		ENSG00000251685,ENSG00000249890,ENSG00000196472,ENSG00000250696,ENSG00000249763	ENSG00000087128,ENSG00000249472,ENSG00000251101,ENSG00000135226,ENSG00000268209,ENSG00000215110,ENSG00000109208	NA
chr4	79913710	79913910	HAR-01802	Prabhakar_HAR710	ncRNA_intronic	0	0		NA	ENSG00000251321	NA
chr4	80381550	80381773	HAR-01803	Bird_HAR1074	intergenic	0	0		NA	NA	NA
chr4	80905990	80906022	HAR-01804	Toh_HAR227	exonic	0	0	ENSG00000163297	NA	NA	NA
chr4	81120219	81120255	HAR-01805	Toh_HAR90	intronic	0	1		ENSG00000249307	ENSG00000249307	NA
chr4	81462392	81462551	HAR-01806	Prabhakar_HAR596	intronic	0	0		NA	NA	NA
chr4	81707678	81707898	HAR-01807	BUSH_HAR30	intronic	0	0		NA	NA	NA
chr4	83049751	83050502	HAR-01808	Bird_HAR383	intergenic	0	0		NA	NA	NA
chr4	84553191	84553454	HAR-01809	Bird_HAR1075	intergenic	0	0		ENSG00000163623	ENSG00000163623	NA
chr4	84715281	84715709	HAR-01810	Prabhakar_HAR307,Bird_HAR403	intergenic	0	0		NA	NA	NA
chr4	84922908	84923102	HAR-01811	Prabhakar_HAR134,Toh_HAR68	intergenic	0	0		NA	NA	NA
chr4	85395365	85395507	HAR-01812	Prabhakar_HAR883	intergenic	0	0		NA	NA	NA
chr4	91589413	91589481	HAR-01813	Toh_HAR252	intronic	0	0		NA	NA	NA
chr4	93143758	93143859	HAR-01814	Prabhakar_HAR871	intergenic	0	0		NA	NA	NA
chr4	93871350	93871504	HAR-01815	Prabhakar_HAR641	intronic	0	0		NA	NA	NA
chr4	94106503	94106642	HAR-01816	Prabhakar_HAR447	intronic	0	0		NA	NA	NA
chr4	94597047	94597174	HAR-01817	Prabhakar_HAR891	intronic	0	0		NA	NA	NA
chr4	97676822	97677078	HAR-01818	Prabhakar_HAR821	intergenic	0	0		NA	NA	NA
chr4	98119033	98119288	HAR-01819	Pollard_HAR68,Toh_HAR306,Prabhakar_HAR908	intergenic	0	0		NA	NA	NA
chr4	98174790	98174901	HAR-01820	Bird_HAR1076	intergenic	0	0		NA	NA	NA
chr4	101068916	101068949	HAR-01822	Toh_HAR452	intergenic	0	0		NA	NA	NA
chr4	101509194	101509508	HAR-01823	Bird_HAR106	intergenic	0	0		NA	NA	NA
chr4	102113025	102113084	HAR-01824	Toh_HAR147	intronic	1	0		NA	NA	NA
chr4	105967459	105967695	HAR-01825	Prabhakar_HAR465,Pollard_HAR50	intergenic	0	0		ENSG00000215999	NA	NA
chr4	107355896	107355929	HAR-01826	Toh_HAR111	intergenic	0	0		NA	NA	NA
chr4	108474019	108474401	HAR-01827	Bird_HAR1022	intergenic	0	0		NA	NA	NA
chr4	108700223	108700424	HAR-01828	Bird_HAR1023	intergenic	0	0		ENSG00000252566	NA	NA
chr4	109770496	109770611	HAR-01829	Bird_HAR1024,Toh_HAR154	intronic	0	0		NA	NA	NA
chr4	109814877	109815322	HAR-01830	Bird_HAR1025	intronic	0	0		NA	ENSG00000249465,ENSG00000247950	NA
chr4	112809455	112809841	HAR-01831	BUSH_HAR49	intergenic	0	0		NA	NA	NA
[truncated: 738 more rows]
