# Supplementary material for: Human evolved regulatory elements modulate genes involved in cortical expansion and neurodevelopmental disease susceptibility
Source: Nat Commun. 2019 Jun 3;10:2396. doi: 10.1038/s41467-019-10248-3 (PMC6546784; doi:10.1038/s41467-019-10248-3)
Supplement: Supplementary file 5 — Supplementary Data 2 [file 41467_2019_10248_MOESM5_ESM.xlsx]

## Sheet: Supplementary Data 2
ENSG IDs					HGNC symbol
HAR-associated genes	HGE:FB-associated genes	HGE:AB-associated genes	HLE-associated genes		HAR-associated genes	HGE:FB-associated genes	HGE:AB-associated genes	HLE-associated genes
ENSG00000002822	ENSG00000002822	ENSG00000001460	ENSG00000004897		MAD1L1	MAD1L1	STPG1	CDC27
ENSG00000004897	ENSG00000005020	ENSG00000001626	ENSG00000005059		CDC27	SKAP2	CFTR	CCDC109B
ENSG00000005020	ENSG00000013561	ENSG00000003400	ENSG00000006327		SKAP2	RNF14	CASP10	TNFRSF12A
ENSG00000005955	ENSG00000013810	ENSG00000005471	ENSG00000006607		GGNBP2	TACC3	ABCB4	FARP2
ENSG00000009724	ENSG00000014164	ENSG00000005486	ENSG00000006715		MASP2	ZC3H3	RHBDD2	VPS41
ENSG00000011105	ENSG00000060237	ENSG00000006606	ENSG00000007392		TSPAN9	WNK1	CCL26	LUC7L
ENSG00000013561	ENSG00000063438	ENSG00000006704	ENSG00000007516		RNF14	AHRR	GTF2IRD1	BAIAP3
ENSG00000013810	ENSG00000066230	ENSG00000010327	ENSG00000007541		TACC3	SLC9A3	STAB1	PIGQ
ENSG00000014164	ENSG00000067900	ENSG00000011260	ENSG00000007545		ZC3H3	ROCK1	UTP18	CRAMP1L
ENSG00000015285	ENSG00000070366	ENSG00000016864	ENSG00000008516		WAS	SMG6	GLT8D1	MMP25
ENSG00000023191	ENSG00000073578	ENSG00000017621	ENSG00000008517		RNH1	SDHA	MAGIX	IL32
ENSG00000028277	ENSG00000077157	ENSG00000018699	ENSG00000011201		POU2F2	PPP1R12B	TTC27	KAL1
ENSG00000029725	ENSG00000081791	ENSG00000021645	ENSG00000011566		RABEP1	KIAA0141	NRXN3	MAP4K3
ENSG00000043462	ENSG00000088356	ENSG00000023287	ENSG00000013810		LCP2	PDRG1	RB1CC1	TACC3
ENSG00000044115	ENSG00000089902	ENSG00000023734	ENSG00000014138		CTNNA1	RCOR1	STRAP	POLA2
ENSG00000044446	ENSG00000101331	ENSG00000025293	ENSG00000014164		PHKA2	CCM2L	PHF20	ZC3H3
ENSG00000051596	ENSG00000106266	ENSG00000025434	ENSG00000014216		THOC3	SNX8	NR1H3	CAPN1
ENSG00000054282	ENSG00000106536	ENSG00000027001	ENSG00000018510		SDCCAG8	POU6F2	MIPEP	AGPS
ENSG00000054598	ENSG00000106571	ENSG00000029993	ENSG00000019485		FOXC1	GLI3	HMGB3	PRDM11
ENSG00000060237	ENSG00000107736	ENSG00000033011	ENSG00000027644		WNK1	CDH23	ALG1	INSRR
ENSG00000062716	ENSG00000108001	ENSG00000033867	ENSG00000033327		VMP1	EBF3	SLC4A7	GAB2
ENSG00000063438	ENSG00000113555	ENSG00000034533	ENSG00000036448		AHRR	PCDH12	ASTE1	MYOM2
ENSG00000064419	ENSG00000115137	ENSG00000036054	ENSG00000043355		TNPO3	DNAJC27	TBC1D23	ZIC2
ENSG00000064999	ENSG00000115561	ENSG00000036672	ENSG00000043462		ANKS1A	CHMP3	USP2	LCP2
ENSG00000065413	ENSG00000116954	ENSG00000039068	ENSG00000048162		ANKRD44	RRAGC	CDH1	NOP16
ENSG00000066027	ENSG00000117262	ENSG00000046653	ENSG00000048544		PPP2R5A	GPR89A	GPM6B	MRPS10
ENSG00000066230	ENSG00000117676	ENSG00000046889	ENSG00000049860		SLC9A3	RPS6KA1	PREX2	HEXB
ENSG00000066405	ENSG00000118181	ENSG00000047188	ENSG00000053918		CLDN18	RPS25	YTHDC2	KCNQ1
ENSG00000066735	ENSG00000128563	ENSG00000047932	ENSG00000054793		KIF26A	PRKRIP1	GOPC	ATP9A
ENSG00000066813	ENSG00000131233	ENSG00000048707	ENSG00000054803		ACSM2B	GJA9	VPS13D	CBLN4
ENSG00000067225	ENSG00000132182	ENSG00000049323	ENSG00000055609		PKM	NUP210	LTBP1	KMT2C
ENSG00000067900	ENSG00000133657	ENSG00000049541	ENSG00000057935		ROCK1	ATP13A3	RFC2	MTA3
ENSG00000068394	ENSG00000134955	ENSG00000049618	ENSG00000058262		GPKOW	SLC37A2	ARID1B	SEC61A1
ENSG00000069869	ENSG00000137486	ENSG00000049656	ENSG00000059122		NEDD4	ARRB1	CLPTM1L	FLYWCH1
ENSG00000070366	ENSG00000137699	ENSG00000050165	ENSG00000059145		SMG6	TRIM29	DKK3	UNKL
ENSG00000070748	ENSG00000137700	ENSG00000050767	ENSG00000059378		CHAT	SLC37A4	COL23A1	PARP12
ENSG00000071909	ENSG00000137731	ENSG00000051596	ENSG00000060718		MYO3B	FXYD2	THOC3	COL11A1
ENSG00000072182	ENSG00000142611	ENSG00000055163	ENSG00000061492		ASIC4	PRDM16	CYFIP2	WNT8A
ENSG00000072195	ENSG00000143127	ENSG00000056050	ENSG00000061656		SPEG	ITGA10	C4orf27	SPAG4
ENSG00000072518	ENSG00000143870	ENSG00000057593	ENSG00000063515		MARK2	PDIA6	F7	GSC2
ENSG00000072609	ENSG00000144589	ENSG00000059145	ENSG00000063660		CHFR	STK11IP	UNKL	GPC1
ENSG00000073578	ENSG00000147364	ENSG00000059769	ENSG00000064205		SDHA	FBXO25	DNAJC25	WISP2
ENSG00000074047	ENSG00000149179	ENSG00000060491	ENSG00000064687		GLI2	C11orf49	OGFR	ABCA7
ENSG00000074695	ENSG00000150433	ENSG00000061936	ENSG00000064999		LMAN1	TMEM218	SFSWAP	ANKS1A
ENSG00000075884	ENSG00000153107	ENSG00000063438	ENSG00000065548		ARHGAP15	ANAPC1	AHRR	ZC3H15
ENSG00000077097	ENSG00000153214	ENSG00000063978	ENSG00000065613		TOP2B	TMEM87B	RNF4	SLK
ENSG00000077157	ENSG00000156453	ENSG00000065457	ENSG00000065618		PPP1R12B	PCDH1	ADAT1	COL17A1
ENSG00000078098	ENSG00000159674	ENSG00000065882	ENSG00000066739		FAP	SPON2	TBC1D1	ATG2B
ENSG00000078399	ENSG00000162545	ENSG00000066336	ENSG00000066827		HOXA9	CAMK2N1	SPI1	ZFAT
ENSG00000079337	ENSG00000162975	ENSG00000066827	ENSG00000067141		RAPGEF3	KCNF1	ZFAT	NEO1
ENSG00000080503	ENSG00000163064	ENSG00000067082	ENSG00000068305		SMARCA2	EN1	KLF6	MEF2A
ENSG00000081791	ENSG00000163945	ENSG00000068650	ENSG00000068697		KIAA0141	UVSSA	ATP11A	LAPTM4A
ENSG00000086717	ENSG00000165304	ENSG00000068654	ENSG00000069275		PPEF1	MELK	POLR1A	NUCKS1
ENSG00000087995	ENSG00000166086	ENSG00000068724	ENSG00000070367		METTL2A	JAM3	TTC7A	EXOC5
ENSG00000088280	ENSG00000166896	ENSG00000068903	ENSG00000070413		ASAP3	XRCC6BP1	SIRT2	DGCR2
ENSG00000088356	ENSG00000167306	ENSG00000069667	ENSG00000071564		PDRG1	MYO5B	RORA	TCF3
ENSG00000089116	ENSG00000167315	ENSG00000070019	ENSG00000073067		LHX5	ACAA2	GUCY2C	CYP2W1
ENSG00000089682	ENSG00000168936	ENSG00000070614	ENSG00000074201		RBM41	TMEM129	NDST1	CLNS1A
ENSG00000089902	ENSG00000170370	ENSG00000072274	ENSG00000075711		RCOR1	EMX2	TFRC	DLG1
ENSG00000090273	ENSG00000170959	ENSG00000073060	ENSG00000075785		NUDC	DCDC1	SCARB1	RAB7A
ENSG00000090612	ENSG00000171045	ENSG00000073849	ENSG00000076344		ZNF268	TSNARE1	ST6GAL1	RGS11
ENSG00000091656	ENSG00000171368	ENSG00000073921	ENSG00000077238		ZFHX4	TPPP	PICALM	IL4R
ENSG00000091844	ENSG00000173273	ENSG00000074211	ENSG00000077458		RGS17	TNKS	PPP2R2C	FAM76B
ENSG00000092054	ENSG00000174137	ENSG00000074317	ENSG00000077809		MYH7	FAM53A	SNCB	GTF2I
ENSG00000095587	ENSG00000176809	ENSG00000074800	ENSG00000077942		TLL2	LRRC37A3	ENO1	FBLN1
ENSG00000095596	ENSG00000177103	ENSG00000075711	ENSG00000079101		CYP26A1	DSCAML1	DLG1	CLUL1
ENSG00000096060	ENSG00000177133	ENSG00000077522	ENSG00000079134		FKBP5	LINC00982	ACTN2	THOC1
ENSG00000100902	ENSG00000178222	ENSG00000079459	ENSG00000079393		PSMA6	RNF212	FDFT1	DUSP13
ENSG00000100916	ENSG00000178772	ENSG00000079785	ENSG00000080709		BRMS1L	CPN2	DDX1	KCNN2
ENSG00000101266	ENSG00000179979	ENSG00000080839	ENSG00000080815		CSNK2A1	CRIPAK	RBL1	PSEN1
ENSG00000101331	ENSG00000180104	ENSG00000082515	ENSG00000081913		CCM2L	EXOC3	MRPL22	PHLPP1
ENSG00000101337	ENSG00000181031	ENSG00000082805	ENSG00000082146		TM9SF4	RPH3AL	ERC1	STRADB
ENSG00000101493	ENSG00000182759	ENSG00000082929	ENSG00000084733		ZNF516	MAFA	C4orf6	RAB10
ENSG00000102466	ENSG00000183239	ENSG00000083642	ENSG00000084764		FGF14	TOP1MT	PDS5B	MAPRE3
ENSG00000102595	ENSG00000184428	ENSG00000084234	ENSG00000084774		UGGT2	SDHAP3	APLP2	CAD
ENSG00000102804	ENSG00000185986	ENSG00000084636	ENSG00000085721		TSC22D1	OR7E90P	COL16A1	RRN3
ENSG00000103335	ENSG00000188668	ENSG00000086598	ENSG00000086504		PIEZO1	TRAPPC4	TMED2	MRPL28
ENSG00000104375	ENSG00000196472	ENSG00000087206	ENSG00000086506		STK3	COL27A1	UIMC1	HBQ1
ENSG00000104447	ENSG00000196655	ENSG00000087266	ENSG00000086730		TRPS1	MAFK	SH3BP2	LAT2
ENSG00000104695	ENSG00000196739	ENSG00000087274	ENSG00000087053		PPP2CB	ARHGAP11A	ADD1	MTMR2
ENSG00000104805	ENSG00000198517	ENSG00000088340	ENSG00000087157		NUCB1	RNA5SP194	FER1L4	PGS1
ENSG00000105479	ENSG00000198826	ENSG00000088448	ENSG00000087206		CCDC114	TRIM49C	ANKRD10	UIMC1
ENSG00000105499	ENSG00000201532	ENSG00000088832	ENSG00000087266		PLA2G4C	MYCBP	FKBP1A	SH3BP2
ENSG00000105559	ENSG00000202479	ENSG00000088876	ENSG00000087274		PLEKHA4	LINC00887	ZNF343	ADD1
ENSG00000105997	ENSG00000203306	ENSG00000089009	ENSG00000087365		HOXA3	NPM1P31	RPL6	SF3B2
ENSG00000106266	ENSG00000204241	ENSG00000089053	ENSG00000087995		SNX8	TMED11P	ANAPC5	METTL2A
ENSG00000106399	ENSG00000204449	ENSG00000089094	ENSG00000088340		RPA3	C5orf55	KDM2B	FER1L4
ENSG00000106415	ENSG00000207009	ENSG00000090097	ENSG00000089022		GLCCI1	LINC00152	PCBP4	MAPKAPK5
ENSG00000106536	ENSG00000207049	ENSG00000091073	ENSG00000089091		POU6F2	DNAJC27-AS1	DTX2	DZANK1
ENSG00000106571	ENSG00000214114	ENSG00000091536	ENSG00000089101		GLI3	RSL24D1P6	MYO15A	C20orf26
ENSG00000107099	ENSG00000214145	ENSG00000091704	ENSG00000089234		DOCK8	RPSAP56	CPA1	BRAP
ENSG00000107249	ENSG00000214807	ENSG00000092758	ENSG00000089902		GLIS3	LINC00505	COL9A3	RCOR1
ENSG00000107736	ENSG00000215367	ENSG00000095397	ENSG00000090530		CDH23	EMX2OS	DFNB31	LEPREL1
ENSG00000108001	ENSG00000218422	ENSG00000095739	ENSG00000090565		EBF3	NKX1-1	BAMBI	RAB11FIP3
ENSG00000108443	ENSG00000221990	ENSG00000099219	ENSG00000090581		RPS6KB1	HMGN2P28	ERMP1	GNPTG
ENSG00000108511	ENSG00000222007	ENSG00000099812	ENSG00000095739		HOXB6	FAM86LP	MISP	BAMBI
ENSG00000109189	ENSG00000222041	ENSG00000099821	ENSG00000095787		USP46	AP5Z1	POLRMT	WAC
ENSG00000109906	ENSG00000224165	ENSG00000100031	ENSG00000099250		ZBTB16	LINC01088	GGT1	NRP1
ENSG00000110400	ENSG00000224452	ENSG00000100522	ENSG00000099849		PVRL1	UNC93B7	GNPNAT1	RASSF7
ENSG00000110871	ENSG00000224863	ENSG00000100593	ENSG00000100014		COQ5	SCARNA17	ISM2	SPECC1L
ENSG00000111218	ENSG00000225178	ENSG00000100600	ENSG00000100023		PRMT8	CUX1	LGMN	PPIL2
ENSG00000111344	ENSG00000225667	ENSG00000100612	ENSG00000100056		RASAL1	CLPTM1L	DHRS7	DGCR14
ENSG00000112130	ENSG00000226239	ENSG00000100644	ENSG00000100865		RNF8	REEP1	HIF1A	CINP
ENSG00000112238	ENSG00000227189	ENSG00000100764	ENSG00000101074		PRDM13	HCK	PSMC1	R3HDML
ENSG00000112246	ENSG00000228271	ENSG00000100883	ENSG00000101158		SIM1	PLP2	SRP54	NELFCD
ENSG00000112367	ENSG00000228436	ENSG00000100906	ENSG00000101307		FIG4	GSDMD	NFKBIA	SIRPB1
ENSG00000112530	ENSG00000229847	ENSG00000101057	ENSG00000101439		PACRG	CNOT6	MYBL2	CST3
ENSG00000112685	ENSG00000231881	ENSG00000101132	ENSG00000101446		EXOC2	CHRNB4	PFDN4	SPINT3
ENSG00000112992	ENSG00000233671	ENSG00000101194	ENSG00000101639		NNT	SIL1	SLC17A9	CEP192
ENSG00000113303	ENSG00000234231	ENSG00000101216	ENSG00000102390		BTNL8	TUBGCP3	GMEB2	PBDC1
ENSG00000113555	ENSG00000235608	ENSG00000101266	ENSG00000102547		PCDH12	STK33	CSNK2A1	CAB39L
ENSG00000114315	ENSG00000236086	ENSG00000101276	ENSG00000103126		HES1	MRPS25	SLC52A3	AXIN1
ENSG00000114547	ENSG00000237686	ENSG00000101290	ENSG00000103148		ROPN1B	DYSF	CDS2	NPRL3
ENSG00000114933	ENSG00000237953	ENSG00000101307	ENSG00000103202		INO80D	TTC6	SIRPB1	NME4
ENSG00000115084	ENSG00000242731	ENSG00000101413	ENSG00000103226		SLC35F5	MEIS1	RPRD1B	NOMO3
ENSG00000115137	ENSG00000242802	ENSG00000101425	ENSG00000103227		DNAJC27	VPRBP	BPI	LMF1
ENSG00000115233	ENSG00000244459	ENSG00000101624	ENSG00000103248		PSMD14	CEP170P1	CEP76	MTHFSD
ENSG00000115267	ENSG00000248126	ENSG00000101958	ENSG00000103249		IFIH1	CYP11B1	GLRA2	CLCN7
ENSG00000115368	ENSG00000248787	ENSG00000102181	ENSG00000103257		WDR75	CDT1	CD99L2	SLC7A5
ENSG00000115524	ENSG00000249186	ENSG00000102471	ENSG00000103264		SF3B1	GBX2	NDFIP2	FBXO31
ENSG00000115561	ENSG00000249307	ENSG00000102547	ENSG00000103313		CHMP3	FAM153A	CAB39L	MEFV
ENSG00000115593	ENSG00000249593	ENSG00000102595	ENSG00000103335		SMYD1	LRRC15	UGGT2	PIEZO1
ENSG00000116044	ENSG00000250385	ENSG00000103056	ENSG00000103512		NFE2L2	ABCG4	SMPD3	NOMO1
ENSG00000116882	ENSG00000250696	ENSG00000103091	ENSG00000103534		HAO2	CTBP2	WDR59	TMC5
ENSG00000116954	ENSG00000250770	ENSG00000103197	ENSG00000103653		RRAGC	DMAP1	TSC2	CSK
ENSG00000117020	ENSG00000251624	ENSG00000103599	ENSG00000104059		AKT3	OR7E97P	IQCH	FAM189A1
ENSG00000117262	ENSG00000251992	ENSG00000103740	ENSG00000104320		GPR89A	FANCA	ACSBG1	NBN
ENSG00000117614	ENSG00000252139	ENSG00000104213	ENSG00000104325		SYF2	HNRNPAB	PDGFRL	DECR1
ENSG00000117616	ENSG00000254648	ENSG00000104611	ENSG00000104499		C1orf63	APRT	SH2D4A	GML
ENSG00000117676	ENSG00000254844	ENSG00000104613	ENSG00000104518		RPS6KA1	RNA5SP482	INTS10	GSDMD
ENSG00000118181	ENSG00000255239	ENSG00000105088	ENSG00000104643		RPS25	ANKRD20A11P	OLFM2	MTMR9
ENSG00000118894	ENSG00000255475	ENSG00000105339	ENSG00000104714		FAM86A	MIR548I1	DENND3	ERICH1
ENSG00000119771	ENSG00000255520	ENSG00000106018	ENSG00000104731		KLHL29	RNU6-705P	VIPR2	KLHDC4
ENSG00000120029	ENSG00000256005	ENSG00000106089	ENSG00000105254		C10orf76	CYCSP42	STX1A	TBCB
ENSG00000120049	ENSG00000256761	ENSG00000106436	ENSG00000105258		KCNIP2	ANHX	MYL10	POLR2I
ENSG00000120068	ENSG00000257923	ENSG00000106477	ENSG00000105261		HOXB8	RNU6-717P	CEP41	OVOL3
ENSG00000120075	ENSG00000267322	ENSG00000106484	ENSG00000105963		HOXB5	PDCD6	MEST	ADAP1
ENSG00000120093	ENSG00000271098	ENSG00000106571	ENSG00000106648		HOXB3	RNA5SP481	GLI3	GALNTL5
ENSG00000120658	ENSG00000271119	ENSG00000106682	ENSG00000106665		ENOX1		EIF4H	CLIP2
ENSG00000120948	ENSG00000271871	ENSG00000106714	ENSG00000106714		TARDBP		CNTNAP3	CNTNAP3
ENSG00000121388	ENSG00000272134	ENSG00000106868	ENSG00000106799		CSMD2		SUSD1	TGFBR1
ENSG00000121904	ENSG00000272316	ENSG00000107077	ENSG00000107223		GTDC1		KDM4C	EDF1
ENSG00000121964	ENSG00000272783	ENSG00000107104	ENSG00000107331		RECK		KANK1	ABCA2
ENSG00000122707	ENSG00000273179	ENSG00000107736	ENSG00000107537		TYRL		CDH23	PHYH
ENSG00000123447	ENSG00000273288	ENSG00000107798	ENSG00000107745		CHPF		LIPA	MICU1
ENSG00000123989	ENSG00000049656	ENSG00000107807	ENSG00000107937		OBSL1		TLX1	GTPBP4
ENSG00000124006	ENSG00000068615	ENSG00000107829	ENSG00000108064		PLCG1		FBXW4	TFAM
ENSG00000124181	ENSG00000101336	ENSG00000109084	ENSG00000108270		GRM4		TMEM97	AATF
ENSG00000124493	ENSG00000102007	ENSG00000109189	ENSG00000108379		BBS2		USP46	WNT3
ENSG00000125124	ENSG00000104518	ENSG00000109339	ENSG00000108510		PAX8		MAPK10	MED13
ENSG00000125618	ENSG00000113300	ENSG00000109654	ENSG00000108559		TRMT5		TRIM2	NUP88
ENSG00000126814	ENSG00000117971	ENSG00000109670	ENSG00000108883		IDUA		FBXW7	EFTUD2
ENSG00000127415	ENSG00000120725	ENSG00000109685	ENSG00000109625		PRKRIP1		WHSC1	CPZ
ENSG00000128563	ENSG00000126216	ENSG00000109790	ENSG00000109685		HOXD3		KLHL5	WHSC1
ENSG00000128652	ENSG00000130413	ENSG00000109956	ENSG00000109762		HOXD9		B3GAT1	SNX25
ENSG00000128709	ENSG00000131368	ENSG00000110066	ENSG00000109771		ALDH1A2		SUV420H1	LRP2BP
ENSG00000128918	ENSG00000135636	ENSG00000110237	ENSG00000109775		PHF20L1		ARHGEF17	UFSP2
ENSG00000129292	ENSG00000139865	ENSG00000110315	ENSG00000110203		MTUS1		RNF141	FOLR3
ENSG00000129422	ENSG00000143995	ENSG00000110400	ENSG00000110619		EGLN3		PVRL1	CARS
ENSG00000129521	ENSG00000145041	ENSG00000110721	ENSG00000110700		FGF13		CHKA	RPS13
ENSG00000129682	ENSG00000154608	ENSG00000110801	ENSG00000111271		CBFA2T3		PSMD9	ACAD10
ENSG00000129993	ENSG00000160882	ENSG00000111058	ENSG00000111670		CALY		ACSS3	GNPTAB
ENSG00000130643	ENSG00000167513	ENSG00000111215	ENSG00000111817		GJA9		PRR4	DSE
ENSG00000131233	ENSG00000168505	ENSG00000111275	ENSG00000112367		PEX11B		ALDH2	FIG4
ENSG00000131779	ENSG00000170074	ENSG00000111325	ENSG00000112679		NR0B2		OGFOD2	DUSP22
ENSG00000131910	ENSG00000172061	ENSG00000111615	ENSG00000113013		NUP210		KRR1	HSPA9
ENSG00000132182	ENSG00000172350	ENSG00000111728	ENSG00000113163		LINC00470		ST8SIA1	COL4A3BP
ENSG00000132204	ENSG00000175029	ENSG00000112379	ENSG00000113269		RPA1		KIAA1244	RNF130
ENSG00000132383	ENSG00000178028	ENSG00000112541	ENSG00000113300		ITGB4		PDE10A	CNOT6
ENSG00000132470	ENSG00000179170	ENSG00000112787	ENSG00000113430		RNF17		FBRSL1	IRX4
ENSG00000132972	ENSG00000187741	ENSG00000113319	ENSG00000113966		SLC39A11		RASGRF2	ARL6
ENSG00000133195	ENSG00000197451	ENSG00000113504	ENSG00000114126		MACROD1		SLC12A7	TFDP2
ENSG00000133315	ENSG00000198931	ENSG00000113578	ENSG00000114279		ACTR3B		FGF1	FGF12
ENSG00000133627	ENSG00000202523	ENSG00000113594	ENSG00000114541		ATP13A3		LIFR	FRMD4B
ENSG00000133657	ENSG00000212571	ENSG00000113761	ENSG00000115194		ELP3		ZNF346	SLC30A3
ENSG00000134014	ENSG00000215559	ENSG00000113763	ENSG00000115232		CTIF		UNC5A	ITGA4
ENSG00000134030	ENSG00000219133	ENSG00000114019	ENSG00000115286		CHL1		AMOTL2	NDUFS7
ENSG00000134121	ENSG00000221737	ENSG00000114115	ENSG00000115648		MEIS2		RBP1	MLPH
ENSG00000134138	ENSG00000222533	ENSG00000114439	ENSG00000115677		DPH6		BBX	HDLBP
ENSG00000134146	ENSG00000224247	ENSG00000114503	ENSG00000115687		ROCK2		NCBP2	PASK
ENSG00000134318	ENSG00000224524	ENSG00000114541	ENSG00000115694		SLC37A2		FRMD4B	STK25
ENSG00000134955	ENSG00000225428	ENSG00000114670	ENSG00000115866		MSI1		NEK11	DARS
ENSG00000135097	ENSG00000227059	ENSG00000114770	ENSG00000115970		DTX1		ABCC5	THADA
ENSG00000135144	ENSG00000233611	ENSG00000114779	ENSG00000116017		KCP		ABHD14B	ARID3A
ENSG00000135253	ENSG00000236485	ENSG00000114786	ENSG00000116044		CPM		ABHD14A-ACY1	NFE2L2
ENSG00000135678	ENSG00000238443	ENSG00000114841	ENSG00000116171		PAX3		DNAH1	SCP2
ENSG00000135903	ENSG00000239190	ENSG00000114902	ENSG00000116580		GCC2		SPCS1	GON4L
ENSG00000135968	ENSG00000239804	ENSG00000114982	ENSG00000116584		PLXNC1		KANSL3	ARHGEF2
ENSG00000136040	ENSG00000248925	ENSG00000115423	ENSG00000117148		RAPGEF5		DNAH6	ACTL8
ENSG00000136237	ENSG00000249915	ENSG00000115525	ENSG00000117724		TBR1		ST3GAL5	CENPF
ENSG00000136535	ENSG00000250020	ENSG00000115592	ENSG00000118246		TANK		PRKAG3	FASTKD2
ENSG00000136560	ENSG00000252623	ENSG00000115596	ENSG00000118523		RABEPK		WNT6	CTGF
ENSG00000136933	ENSG00000254836	ENSG00000115657	ENSG00000118965		CMTR1		ABCB6	WDR35
ENSG00000137200	ENSG00000254859	ENSG00000115760	ENSG00000119537		FOXF2		BIRC6	KDSR
ENSG00000137273	ENSG00000260922	ENSG00000115841	ENSG00000119541		ARRB1		RMDN2	VPS4B
ENSG00000137486	ENSG00000266838	ENSG00000115875	ENSG00000119614		CCDC90B		SRSF7	VSX2
ENSG00000137500		ENSG00000115896	ENSG00000119777		TRIM29		PLCL1	TMEM214
ENSG00000137699		ENSG00000116014	ENSG00000120539		SLC37A4		KISS1R	MASTL
ENSG00000137700		ENSG00000116016	ENSG00000122299		FXYD2		EPAS1	ZC3H7A
ENSG00000137731		ENSG00000116032	ENSG00000122386		TIMM23		GRIN3B	ZNF205
ENSG00000138297		ENSG00000116329	ENSG00000122642		SMARCAL1		OPRD1	FKBP9
ENSG00000138375		ENSG00000116721	ENSG00000122643		LPAR6		PRAMEF1	NT5C3A
ENSG00000139679		ENSG00000116977	ENSG00000122696		MDGA2		LGALS8	SLC25A51
ENSG00000139915		ENSG00000116984	ENSG00000123095		SLC38A6		MTR	BHLHE41
ENSG00000139974		ENSG00000117262	ENSG00000123096		HERC2P2		GPR89A	SSPN
ENSG00000140181		ENSG00000117298	ENSG00000123104		BNIP2		ECE1	ITPR2
ENSG00000140299		ENSG00000117318	ENSG00000123119		ADAMTS17		ID3	NECAB1
ENSG00000140470		ENSG00000117475	ENSG00000123124		IQGAP1		BLZF1	WWP1
ENSG00000140575		ENSG00000118007	ENSG00000123454		CRTC3		STAG1	DBH
ENSG00000140577		ENSG00000118515	ENSG00000123739		SEPT12		SGK1	PLA2G12A
ENSG00000140623		ENSG00000118894	ENSG00000123901		ZFHX3		FAM86A	GPR83
ENSG00000140836		ENSG00000119487	ENSG00000124164		NUDT7		MAPKAP1	VAPB
ENSG00000140876		ENSG00000119720	ENSG00000124356		CDH13		NRDE2	STAMBP
ENSG00000140945		ENSG00000119917	ENSG00000124678		NPEPPS		IFIT3	TCP11
ENSG00000141279		ENSG00000119922	ENSG00000124813		CLTC		IFIT2	RUNX2
ENSG00000141367		ENSG00000120210	ENSG00000124831		ADCYAP1		INSL6	LRRFIP1
ENSG00000141433		ENSG00000120217	ENSG00000125247		PIK3R5		CD274	TMTC4
ENSG00000141506		ENSG00000120645	ENSG00000125304		TMEM50B		IQSEC3	TM9SF2
ENSG00000142188		ENSG00000120647	ENSG00000125386		RERE		CCDC77	FAM193A
ENSG00000142599		ENSG00000121210	ENSG00000126214		PRDM16		KIAA0922	KLC1
ENSG00000142611		ENSG00000121211	ENSG00000126216		DMRTA2		MND1	TUBGCP3
ENSG00000142700		ENSG00000121314	ENSG00000126217		ITGA10		TAS2R8	MCF2L
ENSG00000143127		ENSG00000121318	ENSG00000126233		CEP170		TAS2R10	SLURP1
ENSG00000143702		ENSG00000121377	ENSG00000126522		FBXO28		TAS2R7	ASL
ENSG00000143756		ENSG00000121552	ENSG00000126524		C1orf35		CSTA	SBDS
ENSG00000143793		ENSG00000121764	ENSG00000127564		PDIA6		HCRTR1	PKMYT1
ENSG00000143870		ENSG00000121848	ENSG00000127580		THNSL2		RNF115	WDR24
ENSG00000144115		ENSG00000121895	ENSG00000127585		AFF3		TMEM156	FBXL16
ENSG00000144218		ENSG00000121897	ENSG00000127663		NXPH2		LIAS	KDM4B
ENSG00000144227		ENSG00000121898	ENSG00000128285		THSD7B		CPXM2	MCHR1
ENSG00000144229		ENSG00000122035	ENSG00000128829		SLC4A10		RASL11A	EIF2AK4
ENSG00000144290		ENSG00000122711	ENSG00000129295		ZNF385B		SPINK4	LRRC6
ENSG00000144331		ENSG00000122786	ENSG00000129596		STK11IP		CALD1	CDO1
ENSG00000144589		ENSG00000123374	ENSG00000129636		GMPPA		CDK2	ITFG1
ENSG00000144591		ENSG00000123933	ENSG00000129654		MYH15		MXD4	FOXJ1
ENSG00000144821		ENSG00000124535	ENSG00000129925		DGKQ		WRNIP1	TMEM8A
ENSG00000145214		ENSG00000124588	ENSG00000129993		MARCH1		NQO2	CBFA2T3
ENSG00000145416		ENSG00000124788	ENSG00000130270		BHMT		ATXN1	ATP8B3
ENSG00000145692		ENSG00000124835	ENSG00000130294		RNF145		RAB17	KIF1A
ENSG00000145860		ENSG00000124839	ENSG00000130414		CPLX2		EMC3	NDUFA10
ENSG00000145920		ENSG00000125037	ENSG00000130558		PRIM2		GPR18	OLFM1
ENSG00000146143		ENSG00000125245	ENSG00000130653		FBXO25		NUP85	PNPLA7
ENSG00000147364		ENSG00000125450	ENSG00000130656		PPAPDC1B		LINC00029	HBZ
ENSG00000147535		ENSG00000125514	ENSG00000130699		WHSC1L1		GDF5	TAF4
ENSG00000147548		ENSG00000125965	ENSG00000130997		C11orf49		ROMO1	POLN
ENSG00000149179		ENSG00000125995	ENSG00000131095		CDH22		BPIFB1	GFAP
ENSG00000149654		ENSG00000125999	ENSG00000131127		TMEM218		CEP250	ZNF141
ENSG00000150433		ENSG00000126001	ENSG00000131196		SAP18		MCF2L	NFATC1
ENSG00000150459		ENSG00000126217	ENSG00000131459		FREM2		F10	GFPT2
ENSG00000150893		ENSG00000126218	ENSG00000131484		ITPR1		PCID2	DIAPH1
ENSG00000150995		ENSG00000126226	ENSG00000131504		MAGI1		WDR60	KREMEN2
ENSG00000151276		ENSG00000126870	ENSG00000131650		FRMD4A		GNG13	VIMP
ENSG00000151474		ENSG00000127588	ENSG00000131871		RBM46		TNFRSF19	SNRPA1
ENSG00000151962		ENSG00000127863	ENSG00000131876		SCHIP1		SPECC1	KRT17P1
ENSG00000151967		ENSG00000128487	ENSG00000131885		ARL14EP		PRKRIP1	RHPN2
ENSG00000152219		ENSG00000128563	ENSG00000131941		ACOXL		PSMG2	MATN3
ENSG00000153093		ENSG00000128789	ENSG00000132031		BCL2L11		WDFY4	ACACA
ENSG00000153094		ENSG00000128815	ENSG00000132142		ANAPC1		CLN6	HHLA1
ENSG00000153107		ENSG00000128973	ENSG00000132297		RANBP2		CALML4	PER2
ENSG00000153201		ENSG00000129007	ENSG00000132326		TMEM87B		MTUS1	TMEM128
ENSG00000153214		ENSG00000129422	ENSG00000132406		UCHL1		ITFG1	POLR3F
ENSG00000154277		ENSG00000129636	ENSG00000132664		PLCL2		PHF10	BCAN
ENSG00000154822		ENSG00000130024	ENSG00000132692		APCDD1		THEM6	ARHGEF11
ENSG00000154856		ENSG00000130193	ENSG00000132694		CCDC144CP		DPP6	RAB25
ENSG00000154898		ENSG00000130226	ENSG00000132698		ODF1		LAMA5	RBM38
ENSG00000155087		ENSG00000130702	ENSG00000132819		NUP205		HIP1R	SLC41A1
ENSG00000155561		ENSG00000130787	ENSG00000133065		PCDH1		POLN	PDE6B
ENSG00000156453		ENSG00000130997	ENSG00000133256		PPP2R2B		PPIL4	RRAS2
ENSG00000156475		ENSG00000131013	ENSG00000133818		ZFAND3		AAR2	NUMB
ENSG00000156639		ENSG00000131043	ENSG00000133961		BAG4		ACSS2	TRPM1
ENSG00000156735		ENSG00000131069	ENSG00000134160		SMG1		BARX1	SPIRE1
ENSG00000157106		ENSG00000131668	ENSG00000134278		LRP8		KRT17P1	GGACT
ENSG00000157193		ENSG00000131885	ENSG00000134864		CLDN12		SLC6A11	TMED7
ENSG00000157224		ENSG00000132164	ENSG00000134970		ARMC12		IQCA1	PRR5L
ENSG00000157343		ENSG00000132321	ENSG00000135362		RAB28		RIN2	DNAJC14
ENSG00000157869		ENSG00000132669	ENSG00000135392		RHPN1		DMGDH	DOCK10
ENSG00000158106		ENSG00000132837	ENSG00000135905		AUTS2		NMUR2	C2orf49
ENSG00000158321		ENSG00000132911	ENSG00000135974		SPON2		DCTN4	ANKRD36
ENSG00000159674		ENSG00000132912	ENSG00000135976		CTBP1		STARD13	EPC2
ENSG00000159692		ENSG00000133121	ENSG00000135999		MED27		EPHB2	SLC41A2
ENSG00000160563		ENSG00000133216	ENSG00000136052		SH2B2		AMPD3	TNS3
ENSG00000160999		ENSG00000133805	ENSG00000136205		SLC45A1		MICAL2	SPDYE1
ENSG00000162426		ENSG00000133816	ENSG00000136206		SEPN1		C14orf159	ABI1
ENSG00000162430		ENSG00000133943	ENSG00000136754		AKR7A3		IRAK2	SLC22A23
ENSG00000162482		ENSG00000134070	ENSG00000137266		CAMK2N1		CAMK1	FOXF2
ENSG00000162545		ENSG00000134072	ENSG00000137273		KCNF1		THUMPD3	TUBB2B
ENSG00000162975		ENSG00000134077	ENSG00000137285		EN1		VHL	MYO7A
ENSG00000163064		ENSG00000134086	ENSG00000137474		CCDC140		NAPG	NUMA1
ENSG00000163081		ENSG00000134265	ENSG00000137497		ANTXR2		SPIRE1	NARS2
ENSG00000163297		ENSG00000134278	ENSG00000137513		LINC01116		MYCN	RNF121
ENSG00000163364		ENSG00000134323	ENSG00000137522		NFASC		ACP2	THBS1
ENSG00000163531		ENSG00000134575	ENSG00000137801		IFI16		RBMX2	PAK6
ENSG00000163565		ENSG00000134597	ENSG00000137843		FABP1		PHC2	DUOX1
ENSG00000163586		ENSG00000134686	ENSG00000137857		NKX6-1		ELP2	STRA6
ENSG00000163623		ENSG00000134759	ENSG00000137868		U2SURP		CARS2	BCAR3
ENSG00000163714		ENSG00000134905	ENSG00000137936		UVSSA		APC	SLC5A6
ENSG00000163945		ENSG00000134982	ENSG00000138074		SPRY1		POM121C	SLC3A1
ENSG00000164056		ENSG00000135213	ENSG00000138079		FOXQ1		BAI3	ATRAID
ENSG00000164379		ENSG00000135298	ENSG00000138085		UNCX		CD63	ITGAV
ENSG00000164853		ENSG00000135404	ENSG00000138448		INTS1		CYP27A1	SEMA7A
ENSG00000164880		ENSG00000135929	ENSG00000138623		GAPVD1		GCC2	UBL7
ENSG00000165219		ENSG00000135968	ENSG00000138629		MELK		NEK3	CASP6
ENSG00000165304		ENSG00000136098	ENSG00000138794		SKA3		PHF11	SEC24B
ENSG00000165480		ENSG00000136147	ENSG00000138802		MICU2		SETDB2	ZIC5
ENSG00000165487		ENSG00000136169	ENSG00000139800		PKNOX2		ADAMTS7	FBLN5
ENSG00000165495		ENSG00000136378	ENSG00000140092		BTNL9		SMPD4	DUOXA1
ENSG00000165810		ENSG00000136699	ENSG00000140254		JAM3		ZFP37	PSTPIP1
ENSG00000166086		ENSG00000136866	ENSG00000140368		C16orf78		ALDOB	PCSK6
ENSG00000166152		ENSG00000136872	ENSG00000140479		TPTE		MYO7A	CCDC33
ENSG00000166157		ENSG00000137474	ENSG00000140481		ASPG		FCHSD2	MAP1LC3B
ENSG00000166183		ENSG00000137478	ENSG00000140941		XRCC6BP1		NEK1	ZCCHC14
ENSG00000166896		ENSG00000137601	ENSG00000140948		GREM1		SORL1	PDPK1
ENSG00000166923		ENSG00000137642	ENSG00000140992		GPRC5B		ADCY3	PCTP
ENSG00000167191		ENSG00000138031	ENSG00000141179		HDHD2		DTNB	NPEPPS
ENSG00000167220		ENSG00000138101	ENSG00000141279		MYO5B		BTBD16	AFG3L2
ENSG00000167306		ENSG00000138152	ENSG00000141385		ACAA2		TACC2	IMPA2
ENSG00000167315		ENSG00000138162	ENSG00000141401		STIM1		SMARCAL1	TMC6
ENSG00000167323		ENSG00000138375	ENSG00000141524		ANKRD11		HNRNPD	NARF
ENSG00000167522		ENSG00000138668	ENSG00000141562		PSCA		SEC31A	MAPK4
ENSG00000167653		ENSG00000138674	ENSG00000141639		TRPV3		B4GALNT3	ZCCHC2
ENSG00000167723		ENSG00000139044	ENSG00000141664		OTUB1		FOXN4	PFKL
ENSG00000167770		ENSG00000139445	ENSG00000141959		RBPJ		SETD1B	COL6A2
ENSG00000168214		ENSG00000139718	ENSG00000142173		FILIP1L		RHOF	DNMT3L
ENSG00000168386		ENSG00000139725	ENSG00000142182		CDC40		RBM26	TRPM2
ENSG00000168438		ENSG00000139746	ENSG00000142185		SOX14		GRTP1	IL19
ENSG00000168875		ENSG00000139835	ENSG00000142224		TMEM129		CUL4A	RRNAD1
ENSG00000168936		ENSG00000139842	ENSG00000143303		CPLX1		TTC6	MRPL24
ENSG00000168993		ENSG00000139865	ENSG00000143314		CA5B		RAB15	ISG20L2
ENSG00000169239		ENSG00000139998	ENSG00000143319		ZEB2		PSTPIP1	RORC
ENSG00000169554		ENSG00000140368	ENSG00000143365		DRD5		SCAPER	TUFT1
ENSG00000169676		ENSG00000140386	ENSG00000143367		BUB1		TSPAN3	MRPL9
ENSG00000169679		ENSG00000140391	ENSG00000143436		LINGO1		ADAMTS17	OAZ3
ENSG00000169783		ENSG00000140470	ENSG00000143450		SIMC1		LINS	DTL
ENSG00000170085		ENSG00000140471	ENSG00000143476		SMAD1		PCSK6	EIF2D
ENSG00000170365		ENSG00000140479	ENSG00000143486		EMX2		FURIN	INTS7
ENSG00000170370		ENSG00000140564	ENSG00000143493		TANC2		IQGAP1	NPHP1
ENSG00000170921		ENSG00000140575	ENSG00000144061		DCDC1		CRTC3	TRIM43CP
ENSG00000170959		ENSG00000140577	ENSG00000144188		TSNARE1		GCSH	FAHD2B
ENSG00000171045		ENSG00000140905	ENSG00000144199		FAM86JP		NCOR1	POLR2D
ENSG00000171084		ENSG00000141027	ENSG00000144231		TPPP		GREB1L	VGLL4
ENSG00000171368		ENSG00000141449	ENSG00000144560		NAT1		PELP1	KIAA0226
ENSG00000171428		ENSG00000141456	ENSG00000145016		CAMTA1		FN3KRP	LYAR
ENSG00000171658		ENSG00000141560	ENSG00000145220		MLLT3		PFKL	SETD7
ENSG00000171735		ENSG00000141959	ENSG00000145391		KRCC1		IFITM3	RPS3A
ENSG00000171843		ENSG00000142089	ENSG00000145425		CD8B		ATHL1	ADAMTS16
ENSG00000172086		ENSG00000142102	ENSG00000145536		RSPH9		SOD1	PIK3R1
ENSG00000172116		ENSG00000142168	ENSG00000145675		SLFN11		DNMT3L	CDKN2AIPNLP2
ENSG00000172426		ENSG00000142182	ENSG00000145835		CBWD1		TRPM2	KLHL3
ENSG00000172716		ENSG00000142185	ENSG00000146021		MIR4435-1HG		EVI5L	HIGD2A
ENSG00000172785		ENSG00000142459	ENSG00000146066		MRP63		PRDM16	RASGEF1C
ENSG00000172965		ENSG00000142611	ENSG00000146090		TNKS		HSPG2	MLIP
ENSG00000173141		ENSG00000142798	ENSG00000146147		MINOS1		ADC	ANO7
ENSG00000173273		ENSG00000142920	ENSG00000146205		FAM53A		GPR161	C7orf50
ENSG00000173436		ENSG00000143147	ENSG00000146540		ZHX3		ATP1B1	CDCA5
ENSG00000174137		ENSG00000143153	ENSG00000146670		GOLGA6L2		NME7	TLK2
ENSG00000174306		ENSG00000143156	ENSG00000146872		LEP		SYT14	MCPH1
ENSG00000174450		ENSG00000143469	ENSG00000147316		CHST2		HNRNPLL	FBXO25
ENSG00000174697		ENSG00000143889	ENSG00000147364		C1orf127		GALM	GNRH1
ENSG00000175040		ENSG00000143891	ENSG00000147437		GOLGA8A		CALM2	DPYS
ENSG00000175262		ENSG00000143933	ENSG00000147647		LSM1		ASXL2	NAPRT1
ENSG00000175265		ENSG00000143970	ENSG00000147813		HOXD8		RALB	HIATL1
ENSG00000175324		ENSG00000144118	ENSG00000148110		COX8A		ZNF385B	DPH7
ENSG00000175879		ENSG00000144331	ENSG00000148399		OR4C5		ACKR3	LRRC27
ENSG00000176340		ENSG00000144476	ENSG00000148814		LRRC37A3		SHQ1	CAPN5
ENSG00000176540		ENSG00000144736	ENSG00000149260		DSCAML1		LIMD1	INTS4
ENSG00000176809		ENSG00000144791	ENSG00000149262		LINC00982		LYAR	PAK1
ENSG00000177103		ENSG00000145220	ENSG00000149269		TIMM22		ENOPH1	GRIK4
ENSG00000177133		ENSG00000145293	ENSG00000149403		UBE2U		ANK2	ORAOV1
ENSG00000177370		ENSG00000145362	ENSG00000149716		RNF212		USP53	MRPL49
ENSG00000177414		ENSG00000145390	ENSG00000149792		NEUROG2		CBR4	FAU
ENSG00000178222		ENSG00000145439	ENSG00000149806		BEND3		SPATA9	WDR17
ENSG00000178403		ENSG00000145757	ENSG00000150627		KCTD12		FARS2	SLC7A11
ENSG00000178409		ENSG00000145982	ENSG00000151012		C13orf45		KLHL3	SLC25A4
ENSG00000178695		ENSG00000146021	ENSG00000151729		CPN2		TMEM209	EPG5
ENSG00000178734		ENSG00000146842	ENSG00000152223		LDLRAD3		CCNB3	PSTPIP2
ENSG00000178772		ENSG00000147082	ENSG00000152229		OR13C6P		HDAC8	ATP5A1
ENSG00000179241		ENSG00000147099	ENSG00000152234		ZBTB18		CSGALNACT1	HAUS1
ENSG00000179443		ENSG00000147408	ENSG00000152240		NRXN1		CCDC25	SPON1
ENSG00000179456		ENSG00000147419	ENSG00000152268		CRIPAK		BIN3	PFKM
ENSG00000179915		ENSG00000147439	ENSG00000152556		EXOC3		PSKH2	GJA1
ENSG00000179979		ENSG00000147613	ENSG00000152661		PLD5		ATP6V0D2	ACOXL
ENSG00000180104		ENSG00000147614	ENSG00000153093		DEFB119		LRP12	BMP6
ENSG00000180287		ENSG00000147650	ENSG00000153162		RPH3AL		NDUFB9	ANKRD29
ENSG00000180483		ENSG00000147684	ENSG00000154065		EDDM3A		TATDN1	GAL3ST2
ENSG00000180672		ENSG00000147687	ENSG00000154252		RAD51B		SIGMAR1	NCAM2
ENSG00000181031		ENSG00000147955	ENSG00000154654		RNASE10		INIP	JAM2
ENSG00000181562		ENSG00000148153	ENSG00000154721		HOXB4		UGCG	FGD5
ENSG00000182185		ENSG00000148154	ENSG00000154783		MAFA		DGKZ	AK9
ENSG00000182376		ENSG00000149091	ENSG00000155085		OTOP3		C11orf49	AGPAT5
ENSG00000182545		ENSG00000149179	ENSG00000155189		SLC8A1		CAPN5	GPR78
ENSG00000182742		ENSG00000149260	ENSG00000155269		FAM101B		PAK1	GRAMD3
ENSG00000182759		ENSG00000149269	ENSG00000155324		EFNA5		GGTLC1	ZCCHC10
ENSG00000182938		ENSG00000149435	ENSG00000155329		OR4N5		PLCH2	SPAG17
ENSG00000183023		ENSG00000149527	ENSG00000155761		TOP1MT		LSM14B	PSD3
ENSG00000183239		ENSG00000149657	ENSG00000156011		BPIFC		TMCO3	MCU
ENSG00000183688		ENSG00000150403	ENSG00000156026		POU3F2		CCDC83	TDRD9
ENSG00000184349		ENSG00000150676	ENSG00000156414		ZFP90		PIP4K2A	EEF1A1
ENSG00000184394		ENSG00000150867	ENSG00000156508		SGCZ		SEC24D	HK1
ENSG00000184428		ENSG00000150961	ENSG00000156515		NOMO2		ABCB9	SAMD8
ENSG00000184459		ENSG00000150967	ENSG00000156671		KLHL33		PLBD2	TBC1D31
ENSG00000184486		ENSG00000151176	ENSG00000156787		RGPD2		AKAP6	LRP8
ENSG00000184939		ENSG00000151320	ENSG00000157193		CDK10		NPAS3	DPYSL5
ENSG00000185053		ENSG00000151322	ENSG00000157851		HS6ST3		PTPRO	DRC1
ENSG00000185164		ENSG00000151490	ENSG00000157856		SMYD3		EPS8	PTPDC1
ENSG00000185271		ENSG00000151491	ENSG00000158079		PBX1		EDNRA	RHPN1
ENSG00000185304		ENSG00000151617	ENSG00000158106		YTHDF3		KIN	ZC3H18
ENSG00000185324		ENSG00000151657	ENSG00000158545		C11orf87		ASAP2	PKD1L1
ENSG00000185352		ENSG00000151693	ENSG00000158683		SDHAP3		CCDC122	WNT9B
ENSG00000185420		ENSG00000151773	ENSG00000158955		NBPF12		GLT1D1	CELF3
ENSG00000185495		ENSG00000151948	ENSG00000159409		FAM86B1		RABGAP1L	UBR1
ENSG00000185630		ENSG00000152061	ENSG00000159459		RHD		MZT2B	RGL4
ENSG00000185728		ENSG00000152082	ENSG00000159496		BAGE2		TCF7L1	RGS12
ENSG00000185742		ENSG00000152284	ENSG00000159788		C17orf97		SPOCK1	ABR
ENSG00000185986		ENSG00000152377	ENSG00000159842		WHAMMP3		SUV39H2	PKNOX1
ENSG00000186275		ENSG00000152455	ENSG00000160199		SPRY4		USP12	PDXK
ENSG00000186523		ENSG00000152484	ENSG00000160209		SLC18A3		FARP1	AGPAT3
ENSG00000187010		ENSG00000152767	ENSG00000160216		NHEJ1		HNRNPDL	AIRE
ENSG00000187172		ENSG00000152795	ENSG00000160224		OR7E90P		CDYL	FAM207A
ENSG00000187624		ENSG00000153046	ENSG00000160256		TMEM198		TUBGCP5	FTCD
ENSG00000187667		ENSG00000153575	ENSG00000160282		SHISA6		CMIP	LSS
ENSG00000187678		ENSG00000153815	ENSG00000160285		ZNF600		CACNA2D1	MCM3AP
ENSG00000187714		ENSG00000153956	ENSG00000160294		NUGGC		LRRK1	C21orf58
ENSG00000187736		ENSG00000154237	ENSG00000160298		PTPRT		ABCA10	PCNT
ENSG00000188668		ENSG00000154263	ENSG00000160299		OR4Q2		ABCA5	DIP2A
ENSG00000188760		ENSG00000154265	ENSG00000160305		ZNF140		FAM167A	S100B
ENSG00000188803		ENSG00000154319	ENSG00000160307		ZNF605		NEIL2	IL6R
ENSG00000189190		ENSG00000154328	ENSG00000160712		ANAPC7		FLCN	LMNA
ENSG00000189233		ENSG00000154803	ENSG00000160789		TRAPPC4		APCDD1	LRRC71
ENSG00000196090		ENSG00000154856	ENSG00000160838		ZFP62		CCDC144B	FCRL3
ENSG00000196383		ENSG00000154874	ENSG00000160856		COL27A1		MPPE1	FGFR4
ENSG00000196387		ENSG00000154889	ENSG00000160867		SND1		CCDC144CP	CYP11B1
ENSG00000196458		ENSG00000154898	ENSG00000160882		SVIL		MMS19	HK3
ENSG00000196472		ENSG00000155229	ENSG00000160883		ZNF98		GRAMD3	C5orf45
ENSG00000196510		ENSG00000155324	ENSG00000161010		GOLGA6L1		KCTD18	SQSTM1
ENSG00000196655		ENSG00000155729	ENSG00000161011		SLC28A3		DEPTOR	MGAT4B
ENSG00000196670		ENSG00000155792	ENSG00000161013		HOXA4		VPS37A	PCYT1A
ENSG00000196739		ENSG00000155975	ENSG00000161217		DPP4		LRFN2	BDH1
ENSG00000197157		ENSG00000156564	ENSG00000161267		KRTAP26-1		TATDN2	LRRC56
ENSG00000197321		ENSG00000157014	ENSG00000161328		SPG7		CDCP2	C16orf59
ENSG00000197360		ENSG00000157211	ENSG00000162062		C2orf27A		FAM81A	CCNF
ENSG00000197414		ENSG00000157470	ENSG00000162063		TUBA3C		MYO1E	TBC1D24
ENSG00000197506		ENSG00000157483	ENSG00000162065		ZNF84		MX1	AMDHD2
ENSG00000197576		ENSG00000157601	ENSG00000162066		ZNF26		C2CD2	NTN3
ENSG00000197635		ENSG00000157617	ENSG00000162068		MAFK		C9orf91	PAQR4
ENSG00000197683		ENSG00000157693	ENSG00000162073		C19orf45		CABP1	SYVN1
ENSG00000197912		ENSG00000157782	ENSG00000162298		SLC5A3		WDR19	FGF19
ENSG00000197927		ENSG00000157796	ENSG00000162344		ARHGAP11A		SPPL3	PPAP2B
ENSG00000198033		ENSG00000157837	ENSG00000162407		POU3F3		TNFRSF14	FAM71A
ENSG00000198040		ENSG00000157873	ENSG00000162771		RORB		PANK4	SNED1
ENSG00000198393		ENSG00000157881	ENSG00000162804		RN7SKP72		AGAP1	IWS1
ENSG00000198517		ENSG00000157985	ENSG00000163166		RNU1-17P		DUSP2	ALPI
ENSG00000198723		ENSG00000158050	ENSG00000163295		RNU6-623P		GALNT14	SRGAP2
ENSG00000198743		ENSG00000158089	ENSG00000163486		RNU1-87P		FAIM	FBLN2
ENSG00000198826		ENSG00000158234	ENSG00000163520		RN7SKP103		CD1D	WDFY3
ENSG00000198914		ENSG00000158473	ENSG00000163625		RNU4-36P		ZFAND2B	COX18
ENSG00000198963		ENSG00000158552	ENSG00000163626		RNU6-1075P		COPG2	APBB2
ENSG00000199197		ENSG00000158623	ENSG00000163697		RNA5SP194		CDA	CXCL1
ENSG00000199892		ENSG00000158825	ENSG00000163739		RNU4-9P		PINK1	RPN1
ENSG00000199938		ENSG00000158828	ENSG00000163902		RNY4P15		C21orf59	SLBP
ENSG00000200013		ENSG00000159079	ENSG00000163950		INPP5B		DMRTC1	SLC51A
ENSG00000200597		ENSG00000159123	ENSG00000163959		COL15A1		GART	UBXN7
ENSG00000200718		ENSG00000159131	ENSG00000163960		TRIM49C		MORC3	RNF168
ENSG00000201164		ENSG00000159256	ENSG00000163961		HLA-C		HLCS	OTOP1
ENSG00000201260		ENSG00000159267	ENSG00000163982		OR2H2		ISL2	CCDC112
ENSG00000201532		ENSG00000159556	ENSG00000164221		C5orf60		SPON2	STK17A
ENSG00000201668		ENSG00000159674	ENSG00000164543		CNN2P12		ZFYVE28	MYOZ3
ENSG00000201821		ENSG00000159733	ENSG00000164591		IZUMO3		RGS12	RP9
ENSG00000202012		ENSG00000159788	ENSG00000164610		FAM90A2P		ATAD3B	KIF6
ENSG00000202479		ENSG00000160072	ENSG00000164627		ANKRD20A9P		ABCG1	SUN1
ENSG00000203306		ENSG00000160179	ENSG00000164828		COLQ		PKNOX1	PHAX
ENSG00000203462		ENSG00000160199	ENSG00000164902		RNU6-1036P		RRP1	ALDH7A1
ENSG00000204084		ENSG00000160214	ENSG00000164904		RNU6-1295P		AGPAT3	TMEM65
ENSG00000204241		ENSG00000160216	ENSG00000164983		RNU6-1207P		TRAPPC10	ARHGAP12
ENSG00000204291		ENSG00000160218	ENSG00000165322		MIR521-2		C21orf33	SUGT1
ENSG00000204449		ENSG00000160221	ENSG00000165416		MIR518C		AIRE	VDAC2
ENSG00000204525		ENSG00000160224	ENSG00000165637		MIR203		C21orf2	COMTD1
ENSG00000204581		ENSG00000160226	ENSG00000165644		MIR196B		FTCD	NSD1
ENSG00000204657		ENSG00000160282	ENSG00000165671		MIR526A1		MCM3AP	FAM69B
ENSG00000204661		ENSG00000160294	ENSG00000165716		MIR129-1		C21orf58	NSMF
ENSG00000204718		ENSG00000160298	ENSG00000165802		MIR518F		PCNT	CEP57
ENSG00000204745		ENSG00000160299	ENSG00000166037		MIR525		DIP2A	CKB
ENSG00000205018		ENSG00000160305	ENSG00000166165		MIR520B		S100B	TRMT61A
ENSG00000205442		ENSG00000160307	ENSG00000166166		MIR517A		PRMT2	BAG5
ENSG00000205611		ENSG00000160310	ENSG00000166170		MIR520D		NLRX1	ASPG
ENSG00000205879		ENSG00000160703	ENSG00000166183		MIR520C		FGFR4	C2
ENSG00000206192		ENSG00000160867	ENSG00000166278		MIR518D		HK3	TMEM100
ENSG00000206561		ENSG00000160883	ENSG00000166292		MIR520G		COL26A1	RAG1
ENSG00000206686		ENSG00000160963	ENSG00000166349		MIR518A1		SH2B2	C16orf45
ENSG00000206780		ENSG00000160999	ENSG00000166780		MIR124-2		USP41	KIAA0430
ENSG00000207009		ENSG00000161133	ENSG00000166783		MIR517B		PCYT1A	CCDC103
ENSG00000207010		ENSG00000161217	ENSG00000167131		MIR518B		TREML1	CRK
ENSG00000207049		ENSG00000161911	ENSG00000167193		MIR516B2		HS3ST6	LOXHD1
ENSG00000207071		ENSG00000162040	ENSG00000167210		MIR516B1		RPL29	MVD
ENSG00000207098		ENSG00000162244	ENSG00000167508		MIR524		DHRS3	CDT1
ENSG00000207213		ENSG00000162496	ENSG00000167513		MIR519D		TMCO4	PSCA
ENSG00000207549		ENSG00000162542	ENSG00000167653		MIR518E		ALPL	NXN
ENSG00000207553		ENSG00000162551	ENSG00000167693		MIR523		TYW5	TK1
ENSG00000207568		ENSG00000162971	ENSG00000167900		MIR526A2		C2orf47	ITFG3
ENSG00000207584		ENSG00000162972	ENSG00000167930		RNU6-1177P		CCDC138	ABCA3
ENSG00000207629		ENSG00000163006	ENSG00000167972		LINC00277		INHBB	KCTD5
ENSG00000207705		ENSG00000163075	ENSG00000167977		AKR1B1P2		ARHGAP25	FADD
ENSG00000207706		ENSG00000163083	ENSG00000168040		VN1R37P		CRYBA2	NAALADL1
ENSG00000207711		ENSG00000163219	ENSG00000168060		MYCBP		SGOL2	SLC22A11
ENSG00000207722		ENSG00000163499	ENSG00000168065		LINC00887		SUCLG1	PNOC
ENSG00000207734		ENSG00000163535	ENSG00000168081		NPM1P31		MNDA	OR2C1
ENSG00000207735		ENSG00000163541	ENSG00000168158		KRT16P3		PTPN13	KIF5C
ENSG00000207738		ENSG00000163563	ENSG00000168280		UPF3AP2		RPL9	2019-09-02
ENSG00000207747		ENSG00000163629	ENSG00000168385		PARGP1		APBB2	ING5
ENSG00000207799		ENSG00000163682	ENSG00000168395		TMED11P		CRELD1	ATG4B
ENSG00000207803		ENSG00000163697	ENSG00000168397		SCRT2		PRRT3	TXNDC2
ENSG00000207816		ENSG00000163703	ENSG00000168454		DEFB116		SPDYA	SOGA2
ENSG00000207837		ENSG00000163704	ENSG00000168502		DKKL1P1		SLC6A20	ING2
ENSG00000207862		ENSG00000163806	ENSG00000168556		DEFB115		FYCO1	CDKN2AIP
ENSG00000207925		ENSG00000163817	ENSG00000168564		CNN2P7		YEATS2	LDLRAD4
ENSG00000207946		ENSG00000163820	ENSG00000168675		ESRRAP1		BAP1	PKIG
ENSG00000207977		ENSG00000163872	ENSG00000168734		CFL1P6		TKT	CNNM3
ENSG00000207981		ENSG00000163930	ENSG00000168763		RSL24D1P4		SFMBT1	STX18
ENSG00000207987		ENSG00000163931	ENSG00000168818		ZNF859P		SLC51A	ZBTB49
ENSG00000208016		ENSG00000163935	ENSG00000168826		MIR208B		PIGX	ANKRD49
ENSG00000211508		ENSG00000163959	ENSG00000168876		RPL7P58		SLC9B1	TNIP2
ENSG00000211532		ENSG00000163964	ENSG00000168884		RPA3-AS1		POC1A	TMEM129
ENSG00000212360		ENSG00000164037	ENSG00000168936		OR4C12		C4orf3	PRELID1
ENSG00000212458		ENSG00000164087	ENSG00000169230		OR2A1		FAM160A1	PTPN9
ENSG00000212766		ENSG00000164096	ENSG00000169410		C5orf55		ARFIP1	NPR1
ENSG00000213194		ENSG00000164142	ENSG00000169418		LINC00152		RHOBTB3	DFFB
ENSG00000213222		ENSG00000164144	ENSG00000169598		RNU6-584P		SLC6A18	NLGN1
ENSG00000213452		ENSG00000164292	ENSG00000169760		RNU6-887P		RPS14	OTUD7A
ENSG00000213643		ENSG00000164363	ENSG00000169918		RNU2-63P		KIF6	CCDC144A
ENSG00000213981		ENSG00000164587	ENSG00000170091		RNU2-25P		KIAA1324L	NPAS2
ENSG00000214114		ENSG00000164627	ENSG00000170160		RNU6-55P		CTSB	KBTBD2
ENSG00000214145		ENSG00000164659	ENSG00000170485		TRIM49D1		SPIDR	XKR6
ENSG00000214652		ENSG00000164733	ENSG00000170852		RPL23AP53		PHAX	TSNARE1
ENSG00000214807		ENSG00000164808	ENSG00000171044		LINC01044		ALDH7A1	SOX7
ENSG00000214822		ENSG00000164902	ENSG00000171045		SLC25A15P4		BAALC	ENC1
ENSG00000214832		ENSG00000164904	ENSG00000171056		ATP5C1P1		TMEM246	EXOSC10
ENSG00000214982		ENSG00000164929	ENSG00000171617		DNAJC27-AS1		C9orf84	ZNF570
ENSG00000215367		ENSG00000165152	ENSG00000171824		PIGUP1		GAPVD1	MYEOV2
ENSG00000215397		ENSG00000165181	ENSG00000171827		RSL24D1P6		RPUSD4	C2orf54
ENSG00000215545		ENSG00000165219	ENSG00000172428		GUSBP6		ATP5C1	FIBP
ENSG00000215546		ENSG00000165526	ENSG00000172478		LINC01117		TTC7B	BANP
ENSG00000215547		ENSG00000165629	ENSG00000172500		MED15P4		CPSF2	CTSW
ENSG00000215562		ENSG00000165914	ENSG00000172530		GXYLT1P2		NELL1	EFEMP2
ENSG00000215572		ENSG00000165934	ENSG00000172543		PARP4P2		HTRA1	MUS81
ENSG00000215785		ENSG00000165973	ENSG00000172638		HSPE1P24		GPT2	ZNF596
ENSG00000215800		ENSG00000166033	ENSG00000172732		RPSAP56		POLL	CFL1
ENSG00000215887		ENSG00000166123	ENSG00000172748		RPL26P34		DPCD	SNX32
ENSG00000215991		ENSG00000166169	ENSG00000172757		IPPKP1		ALKBH3	RNASEH2C
ENSG00000215999		ENSG00000166171	ENSG00000172803		LINC00505		GABRB3	MIR4435-1HG
ENSG00000216938		ENSG00000166199	ENSG00000172922		ELFN1		PKD1L2	KAT5
ENSG00000218107		ENSG00000166206	ENSG00000172965		LINC00408		LDHD	RELA
ENSG00000218422		ENSG00000166473	ENSG00000172977		PHKBP1		NAV2	ABLIM3
ENSG00000219545		ENSG00000166816	ENSG00000173039		TERF1P5		TGM6	SLC19A1
ENSG00000221000		ENSG00000166833	ENSG00000173210		TPI1P1		DUS2	C11orf80
ENSG00000221110		ENSG00000166948	ENSG00000173638		LINC00354		POM121L3P	TDRD12
ENSG00000221112		ENSG00000167264	ENSG00000173715		HIST1H2BPS3		LY6D	MARCH10
ENSG00000221123		ENSG00000167390	ENSG00000173809		ALG1L5P		PRR25	SPTBN2
ENSG00000221142		ENSG00000167656	ENSG00000173838		ZNF717		E4F1	MRPL45
ENSG00000221590		ENSG00000167945	ENSG00000173898		PARG		DNASE1L2	C16orf91
ENSG00000221619		ENSG00000167967	ENSG00000174093		MIR3916		ABCA3	PIGG
ENSG00000221954		ENSG00000167968	ENSG00000174100		ZNF965P		SCARA3	TNK1
ENSG00000221970		ENSG00000167972	ENSG00000174109		C14orf144		SCNN1B	SLC6A19
ENSG00000221990		ENSG00000168077	ENSG00000174227		LINC01079		SNRNP48	ANKRD36C
ENSG00000222007		ENSG00000168447	ENSG00000174292		KRT8P21		FAM178B	SLC26A9
ENSG00000222041		ENSG00000168566	ENSG00000174358		EMX2OS		TCTN2	MFSD4
ENSG00000222282		ENSG00000168754	ENSG00000174501		FTH1P5		STX18	BRSK2
ENSG00000222545		ENSG00000168778	ENSG00000174502		TPI1P2		ZBTB49	HRAS
ENSG00000222592		ENSG00000168818	ENSG00000174514		NEK2P4		USP39	CA5A
ENSG00000222601		ENSG00000168824	ENSG00000174672		COL6A4P1		C2orf68	GK5
ENSG00000222724		ENSG00000168826	ENSG00000174775		GOT2P2		LETM1	TRAF6
ENSG00000222852		ENSG00000168883	ENSG00000174990		HAO2-IT1		GCSAML	PACS1
ENSG00000222939		ENSG00000168887	ENSG00000175066		GXYLT1P1		KCNK9	PCCA
ENSG00000222973		ENSG00000168924	ENSG00000175104		NMD3P2		COL22A1	GAL3ST3
ENSG00000223024		ENSG00000169224	ENSG00000175115		PRPS1P2		CKAP2L	CST6
ENSG00000223063		ENSG00000169427	ENSG00000175198		HOXB-AS3		APLF	BANF1
ENSG00000223417		ENSG00000169436	ENSG00000175229		MIPEPP3		RGPD8	CHRNA7
ENSG00000223458		ENSG00000169607	ENSG00000175315		LINC01158		LIMS1	EIF1AD
ENSG00000223508		ENSG00000169621	ENSG00000175334		TRIM49D2P		SIMC1	CCDC85B
ENSG00000223588		ENSG00000169629	ENSG00000175344		POU6F2-AS2		UBE2E1	RUVBL1
ENSG00000223626		ENSG00000169756	ENSG00000175376		JRK		CCDC144A	DOK7
ENSG00000223925		ENSG00000170085	ENSG00000175602		CHL1-AS1		USP47	TPRN
ENSG00000223949		ENSG00000170142	ENSG00000175792		MORF4		LGALS9B	MC5R
ENSG00000224004		ENSG00000170160	ENSG00000175920		SNX19P2		FRMPD2	CCDC57
ENSG00000224076		ENSG00000170242	ENSG00000176058		NFAM1		LONRF2	FOXG1
ENSG00000224165		ENSG00000170298	ENSG00000176136		NKX1-1		TSNARE1	OR10AC1P
ENSG00000224427		ENSG00000170324	ENSG00000176155		HMGN2P28		MFN1	FOXL1
ENSG00000224437		ENSG00000170500	ENSG00000176165		RPL34P34		KCNMB3	FOXC2
ENSG00000224452		ENSG00000171045	ENSG00000176510		RPL5P9		PRKCE	ACSF3
ENSG00000224458		ENSG00000171109	ENSG00000176678		ASNSP3		NETO2	TCERG1L
ENSG00000224577		ENSG00000171121	ENSG00000176692		SDAD1P4		CLCN5	RUFY1
ENSG00000224679		ENSG00000171132	ENSG00000176715		LINC01141		MCC	GRIN1
ENSG00000224860		ENSG00000171208	ENSG00000176769		ZNF503-AS2		ZNF561	THAP4
ENSG00000224863		ENSG00000171365	ENSG00000176783		SLC25A15P2		TBCA	FAM9B
ENSG00000224888		ENSG00000171444	ENSG00000176884		HOXD-AS2		P2RY6	ULK1
ENSG00000224959		ENSG00000171469	ENSG00000176946		ANKRD26P3		GPHN	PUS1
ENSG00000224976		ENSG00000171530	ENSG00000177138		RPL31P3		CAMTA1	MAN1B1
ENSG00000225118		ENSG00000171631	ENSG00000177169		CASC4P1		TTC40	TIMM22
ENSG00000225156		ENSG00000171658	ENSG00000177192		RNU7-93P		RRM2	ST8SIA3
ENSG00000225158		ENSG00000171723	ENSG00000177239		RNU7-147P		JMJD1C	EFCAB4A
ENSG00000225178		ENSG00000171735	ENSG00000177370		RNU7-163P		FNDC9	CD151
ENSG00000225404		ENSG00000171811	ENSG00000177511		RNU6-1132P		KLHL6	FAM20C
ENSG00000225448		ENSG00000171848	ENSG00000177685		RPS27P25		CCL19	HNRNPA0
ENSG00000225490		ENSG00000171988	ENSG00000177697		RN7SL865P		DCP2	CHID1
ENSG00000225496		ENSG00000172568	ENSG00000177706		RN7SL764P		HECTD4	MAMDC4
ENSG00000225585		ENSG00000172578	ENSG00000177733		RN7SL310P		SLC2A14	DPY19L2
ENSG00000225667		ENSG00000172724	ENSG00000177830		ATP8A2P1		SFT2D3	PLEC
ENSG00000225727		ENSG00000172795	ENSG00000177943		ST13P14		IQCF1	RPP25
ENSG00000225945		ENSG00000172900	ENSG00000177990		RN7SL545P		NAA20	RIIAD1
ENSG00000225968		ENSG00000173064	ENSG00000178209		HSPA8P9		CCR9	OPLAH
ENSG00000225979		ENSG00000173262	ENSG00000178718		RN7SL215P		NUDT4	PFAS
ENSG00000226040		ENSG00000173349	ENSG00000178796		RPS15AP32		NRROS	GAK
ENSG00000226084		ENSG00000173389	ENSG00000178814		FAM86LP		CEP19	CTC1
ENSG00000226197		ENSG00000173418	ENSG00000178921		RHOT1P3		C16orf91	GATA2
ENSG00000226239		ENSG00000173585	ENSG00000178950		AP5Z1		RALGAPA1	FJX1
ENSG00000226250		ENSG00000173598	ENSG00000178971		RN7SL285P		KLF14	PLD6
ENSG00000226262		ENSG00000174004	ENSG00000179348		RPS29P12		BRSK2	MROH1
ENSG00000226286		ENSG00000174007	ENSG00000179431		CYP4F34P		PTDSS2	GOLGA8J
ENSG00000226361		ENSG00000174109	ENSG00000179577		PFN1P8		PSMD2	PUF60
ENSG00000226415		ENSG00000174373	ENSG00000179598		ETV5		PHYKPL	ANKRD18A
ENSG00000226487		ENSG00000174595	ENSG00000179832		LINC00461		LPL	TPRXL
ENSG00000226506		ENSG00000174672	ENSG00000179938		SBF2-AS1		RFESD	HMHA1
ENSG00000226527		ENSG00000174915	ENSG00000179950		SPCS2P3		POLD4	C9orf139
ENSG00000226733		ENSG00000175166	ENSG00000180071		SUCLG2P4		CLCF1	TMEM64
ENSG00000226903		ENSG00000175309	ENSG00000180438		LINC01088		EIF4E1B	WDFY3-AS2
ENSG00000226908		ENSG00000175445	ENSG00000180448		ALG1L11P		CCDC57	PSMG4
ENSG00000226943		ENSG00000175449	ENSG00000180539		UCHL1-AS1		CDK5R1	SCRIB
ENSG00000226961		ENSG00000175482	ENSG00000180694		SLC25A15P3		PXMP2	D2HGDH
ENSG00000227124		ENSG00000175505	ENSG00000180769		UNC93B7		EPS8L2	RPH3AL
ENSG00000227189		ENSG00000175766	ENSG00000180822		RNU6-357P		MRVI1-AS1	MAPK15
ENSG00000227332		ENSG00000176155	ENSG00000180900		RNA5SP112		ULK1	ZNF707
ENSG00000227345		ENSG00000176320	ENSG00000180902		RN7SKP298		OR2T12	ZFP41
ENSG00000227403		ENSG00000176749	ENSG00000181031		RNU6-803P		DLGAP1-AS1	MRPL41
ENSG00000227432		ENSG00000176894	ENSG00000181085		RNA5SP381		TGIF1	FAM159A
ENSG00000227671		ENSG00000177106	ENSG00000181135		SCARNA17		TBL1XR1	FAM87A
ENSG00000227784		ENSG00000177112	ENSG00000181638		RNU6-1299P		PGBD5	MAFA
ENSG00000227917		ENSG00000177169	ENSG00000181791		RNU6-70P		DNAJC28	TMEM198B
ENSG00000227920		ENSG00000177201	ENSG00000182154		RNU4ATAC12P		HNRNPA0	GALNT9
ENSG00000227950		ENSG00000177337	ENSG00000182183		RNA5SP24		PDE4DIP	COL18A1
ENSG00000228032		ENSG00000177426	ENSG00000182366		RNU6-1038P		ZC3H12D	ZNF721
ENSG00000228210		ENSG00000177565	ENSG00000182376		RN7SKP135		RNF212	AP2A2
ENSG00000228226		ENSG00000177614	ENSG00000182759		RNU4-77P		GLDC	LYSMD4
ENSG00000228259		ENSG00000177692	ENSG00000182796		SCARNA20		FAM101A	AFMID
ENSG00000228271		ENSG00000177733	ENSG00000182870		RNU7-117P		GGN	CSMD1
ENSG00000228289		ENSG00000178104	ENSG00000182871		RNU6-980P		BBS10	C21orf67
ENSG00000228363		ENSG00000178199	ENSG00000182903		RNA5SP380		LYNX1	ZNF623
ENSG00000228436		ENSG00000178222	ENSG00000183020		HOXA10-AS		PLD5	CCDC125
ENSG00000228984		ENSG00000178445	ENSG00000183060		LINC00599		EMC3-AS1	C15orf60
ENSG00000229559		ENSG00000178636	ENSG00000183077		LINC00293		MCFD2	NPIPA1
ENSG00000229609		ENSG00000178882	ENSG00000183117		HSPA8P13		EHMT1	GTF2H2C
ENSG00000229615		ENSG00000179168	ENSG00000183250		HOXA-AS2		ADIPOQ	EP400
ENSG00000229636		ENSG00000179941	ENSG00000183309		HNRNPA1P38		DDX60L	SERHL2
ENSG00000229774		ENSG00000180155	ENSG00000183323		HOXA-AS3		SETD2	PCBP3
ENSG00000229791		ENSG00000180211	ENSG00000183324		LINC00966		C3orf58	FBXL7
ENSG00000229832		ENSG00000180287	ENSG00000183426		RHPN1-AS1		BAI1	ZNF438
ENSG00000229847		ENSG00000180385	ENSG00000183474		CYCSP25		USH1G	TREML3P
ENSG00000230063		ENSG00000180398	ENSG00000183495		FAM85A		UBE2E2	LRTOMT
ENSG00000230102		ENSG00000181090	ENSG00000183504		MTRNR2L9		DCAF4L1	ADRA2C
ENSG00000230204		ENSG00000181092	ENSG00000183569		PTP4A1P2		FES	LINC00315
ENSG00000230359		ENSG00000181381	ENSG00000183570		ABCC6P1		SPNS3	SLIT3
ENSG00000230395		ENSG00000181555	ENSG00000183580		NANOGNBP2		TTC3	MAML2
ENSG00000230450		ENSG00000181744	ENSG00000183621		MIR10A		BRICD5	TOP1MT
ENSG00000230524		ENSG00000181790	ENSG00000184106		ZNF727		RGS6	C1QTNF8
ENSG00000230849		ENSG00000182040	ENSG00000184154		CUX1		GALNT9	XPOT
ENSG00000230894		ENSG00000182247	ENSG00000184160		OR4T1P		COL18A1	OR7E14P
ENSG00000230921		ENSG00000182308	ENSG00000184274		CT60		SPNS2	CLDN6
ENSG00000230931		ENSG00000182511	ENSG00000184347		OR4C13		AP2A2	LRRC26
ENSG00000230940		ENSG00000182557	ENSG00000184384		ENSAP2		OTOP2	JAG2
ENSG00000230952		ENSG00000182670	ENSG00000184428		PSMB7P1		GAS6	BRF1
ENSG00000230964		ENSG00000182685	ENSG00000184441		SLC22A31		CSMD1	NELFA
ENSG00000231093		ENSG00000182732	ENSG00000184471		RARRES2P8		URAD	NRBP2
ENSG00000231108		ENSG00000182870	ENSG00000184575		HOXB7		MX2	TNFAIP2
ENSG00000231504		ENSG00000182871	ENSG00000184669		LINC01043		TBK1	GP1BA
ENSG00000231645		ENSG00000183018	ENSG00000184697		FAM157C		ACTG1	UBALD2
ENSG00000231881		ENSG00000183020	ENSG00000184709		TPBGL		DIABLO	TARSL2
ENSG00000231898		ENSG00000183034	ENSG00000184916		HMGN2P41		OR7E87P	SDHAP1
ENSG00000232085		ENSG00000183087	ENSG00000185024		RN7SL80P		PGP	C11orf35
ENSG00000232360		ENSG00000183117	ENSG00000185049		RN7SL71P		ALDH1A3	PDIA2
ENSG00000232377		ENSG00000183463	ENSG00000185189		RN7SL463P		TM2D3	PCGF3
ENSG00000232597		ENSG00000183486	ENSG00000185215		RN7SL592P		COPB2	SYN3
ENSG00000232630		ENSG00000183504	ENSG00000185245		RN7SL404P		TMEM255B	ADAMTSL5
ENSG00000232702		ENSG00000183735	ENSG00000185262		PMM2P1		NELL2	NAT8L
ENSG00000232874		ENSG00000184009	ENSG00000185418		MIR4472-1		ZFP90	TMEM210
ENSG00000232909		ENSG00000184047	ENSG00000185485		MIR3132		SORCS2	ATP6V0C
ENSG00000233008		ENSG00000184055	ENSG00000185522		RN7SL811P		LRRC14B	TAS2R60
ENSG00000233101		ENSG00000184207	ENSG00000185615		MIR5690		NELFA	IRS2
ENSG00000233184		ENSG00000184254	ENSG00000185619		MIR3156-3		ANO9	LRCH3
ENSG00000233325		ENSG00000184277	ENSG00000185666		MIR4323		GP1BA	CYP4Z1
ENSG00000233508		ENSG00000184432	ENSG00000185761		MIR4503		CDNF	MST1P2
ENSG00000233639		ENSG00000184497	ENSG00000185818		RN7SL17P		C12orf56	ANKRD37
ENSG00000233671		ENSG00000184613	ENSG00000185863		RN7SL637P		L3MBTL1	XKR5
ENSG00000233693		ENSG00000184939	ENSG00000185883		LINC00669		PSMD13	DEFB105B
ENSG00000233802		ENSG00000184985	ENSG00000185899		SMIM22		PMEL	PDE2A
ENSG00000233854		ENSG00000185028	ENSG00000185950		MINOS1-NBL1		LAMP1	CCDC73
ENSG00000234231		ENSG00000185049	ENSG00000186001		IGHV3OR16-13		POLR3C	ZNF732
ENSG00000234312		ENSG00000185101	ENSG00000186160		SRXN1		ZNRF1	POFUT2
ENSG00000234616		ENSG00000185245	ENSG00000186301		CICP14		THBS2	FGF3
ENSG00000234661		ENSG00000185267	ENSG00000186352		DOC2B		GLDN	C14orf23
ENSG00000234716		ENSG00000185306	ENSG00000186530		DPM1		FSCN2	DEFB106B
ENSG00000234801		ENSG00000185513	ENSG00000186599		HOXA11		TPCN1	HEATR4
ENSG00000234894		ENSG00000185627	ENSG00000186642		ETV1		ERCC6L	AKR1C1
ENSG00000235185		ENSG00000185664	ENSG00000186714		GAS7		OR2AK2	EXD3
ENSG00000235332		ENSG00000185896	ENSG00000186777		PAX6		CCK	TMEM203
ENSG00000235500		ENSG00000186141	ENSG00000186866		DNAJC11		C11orf96	KBTBD12
ENSG00000235568		ENSG00000186187	ENSG00000186895		SLC30A9		HSPA14	FANCA
ENSG00000235608		ENSG00000186340	ENSG00000186960		MATR3		NHEJ1	DNAH17
ENSG00000235644		ENSG00000186417	ENSG00000187082		MAGIX		DMBT1	PEAR1
ENSG00000235724		ENSG00000186765	ENSG00000187105		CPS1		COL14A1	P2RX2
ENSG00000236002		ENSG00000186815	ENSG00000187134		TSSC1		RINL	DNER
ENSG00000236086		ENSG00000186871	ENSG00000187609		CNTLN		MEIS3P2	CXXC11
ENSG00000236312		ENSG00000187080	ENSG00000187713		RCN1		RILPL1	PLA2G4E
ENSG00000236330		ENSG00000187094	ENSG00000187715		CLPTM1L		PRSS45	PRKAR1B
ENSG00000236439		ENSG00000187479	ENSG00000187741		NFE2L3		CENPP	TUBB4B
ENSG00000236504		ENSG00000187522	ENSG00000187775		PKP2		FAM92A1	C10orf99
ENSG00000236554		ENSG00000187736	ENSG00000187800		APPBP2		ZP3	PDCD1
ENSG00000236574		ENSG00000187908	ENSG00000187848		GRIPAP1		JAKMIP3	HBA2
ENSG00000236803		ENSG00000187955	ENSG00000187957		REEP1		SELL	NDOR1
ENSG00000236961		ENSG00000187994	ENSG00000188011		RORA		SRP72P2	DUPD1
ENSG00000236963		ENSG00000188013	ENSG00000188089		LRP6		RHCE	LITAF
ENSG00000237149		ENSG00000188026	ENSG00000188191		WIPI1		SPRED3	CLDN4
ENSG00000237164		ENSG00000188086	ENSG00000188229		ATP12A		ZNF322P1	TSPYL1
ENSG00000237320		ENSG00000188242	ENSG00000188373		DYNC1I2		FAM196A	AKR1C3
ENSG00000237336		ENSG00000188312	ENSG00000188389		EFR3B		MSANTD1	LCOR
ENSG00000237380		ENSG00000188343	ENSG00000188536		DDHD2		FAM35DP	GTF2IRD2
ENSG00000237583		ENSG00000188372	ENSG00000188566		FOLH1		HN1	CD55
ENSG00000237636		ENSG00000188385	ENSG00000188716		TMPRSS11E		SPATA41	PRSS29P
ENSG00000237686		ENSG00000188404	ENSG00000188897		PPP1R13B		USP32P3	NBPF4
ENSG00000237728		ENSG00000188451	ENSG00000189067		CDIP1		SERPINA3	ZNF569
ENSG00000237732		ENSG00000188672	ENSG00000189143		MAEA		SPATS2L	CACNA1H
ENSG00000237929		ENSG00000188766	ENSG00000189241		NLRP1		SRGAP3	RABL6
ENSG00000237953		ENSG00000188801	ENSG00000196139		BLNK		HIATL2	TTC30B
ENSG00000238132		ENSG00000188916	ENSG00000196233		ABLIM1		EVL	S100A2
ENSG00000238224		ENSG00000188981	ENSG00000196275		PABPN1		MVB12B	C6orf106
ENSG00000238320		ENSG00000189014	ENSG00000196352		HCK		SRGAP1	SRGAP1
ENSG00000238388		ENSG00000189159	ENSG00000196364		SUV39H1		ZNF138	SIGLEC15
ENSG00000238540		ENSG00000189419	ENSG00000196427		PLP2		ZNF763	ARRDC1
ENSG00000238698		ENSG00000189423	ENSG00000196437		HAS3		ENTPD4	LCE1C
ENSG00000238733		ENSG00000196136	ENSG00000196557		ZNF500		RAD54B	PCNXL3
ENSG00000238772		ENSG00000196141	ENSG00000196642		SYT17		HTT	C9orf169
ENSG00000238924		ENSG00000196220	ENSG00000196659		FAM189A1		SIPA1L1	TBC1D9B
ENSG00000238979		ENSG00000196312	ENSG00000196754		GSDMD		RAB40C	SVIL
ENSG00000239108		ENSG00000196405	ENSG00000196758		SNRNP70		CCDC154	UAP1L1
ENSG00000239166		ENSG00000196814	ENSG00000196821		HOXA5		ZNF433	ADARB1
ENSG00000239383		ENSG00000196935	ENSG00000196935		HOXA6		FAM118B	HTT
ENSG00000239513		ENSG00000197008	ENSG00000197046		RAB11FIP2		CCDC180	IPP
ENSG00000239881		ENSG00000197054	ENSG00000197070		PPP3CB		OR7E13P	GSTK1
ENSG00000240205		ENSG00000197217	ENSG00000197084		LARP4B		OR1S2	TTC30A
ENSG00000240317		ENSG00000197254	ENSG00000197136		DHRS11		PLCG2	RAB40C
ENSG00000240341		ENSG00000197275	ENSG00000197191		TRIM37		ZNF121	VN1R5
ENSG00000240350		ENSG00000197386	ENSG00000197226		DHX40		NOL8	TBC1D3
ENSG00000240663		ENSG00000197555	ENSG00000197321		NAGLU		SLC29A3	SLC22A20
ENSG00000240800		ENSG00000197562	ENSG00000197355		HSD17B1P1		COPS8	SGTB
ENSG00000240959		ENSG00000197599	ENSG00000197381		HSD17B1		OR4D12P	SPG7
ENSG00000241008		ENSG00000197647	ENSG00000197386		DPH1		CNOT7	PLCG2
ENSG00000241034		ENSG00000197798	ENSG00000197429		SMR3A		R3HDM4	KEL
ENSG00000241288		ENSG00000197816	ENSG00000197448		MDGA1		SFMBT2	AVPR1B
ENSG00000241478		ENSG00000197882	ENSG00000197557		SOBP		POU3F3	ZNF876P
ENSG00000241493		ENSG00000197887	ENSG00000197562		GMDS		PJA2	TPTE2P3
ENSG00000241525		ENSG00000197943	ENSG00000197617		CLK4		MIR375	NTRK1
ENSG00000241539		ENSG00000197961	ENSG00000197681		CNOT6		MIR335	NRARP
ENSG00000241679		ENSG00000198000	ENSG00000197847		C5orf15		RNU6-1123P	DDX39B
ENSG00000242201		ENSG00000198246	ENSG00000197860		LIFR		RNU6-836P	SLC34A3
ENSG00000242461		ENSG00000198612	ENSG00000197912		FOXP1		RNU6-181P	ABCA4
ENSG00000242731		ENSG00000198787	ENSG00000197943		KDM3A		SNORD115-41	SCAMP5
ENSG00000242756		ENSG00000198791	ENSG00000197993		SLC25A12		RNA5SP429	R3HDM4
ENSG00000242802		ENSG00000198858	ENSG00000198049		LEPR		RNU6-912P	TYW1
ENSG00000243000		ENSG00000198879	ENSG00000198155		B4GALT2		SNORD115-42	TBKBP1
ENSG00000243149		ENSG00000198914	ENSG00000198384		CHRNB4		RNU6-646P	MFAP3L
ENSG00000243313		ENSG00000198961	ENSG00000198400		CNTRL		RN7SKP239	RN7SKP72
ENSG00000243664		ENSG00000198973	ENSG00000198435		MAPKAP1		RNU6-304P	RNU6-28P
ENSG00000243733		ENSG00000199043	ENSG00000198563		DENND1A		RNA5SP160	RNU6-1147P
ENSG00000243794		ENSG00000199217	ENSG00000198569		KCNJ5		RNU6-1071P	RNU6-666P
ENSG00000244155		ENSG00000199790	ENSG00000198691		SIL1		SNORD115-44	RNU6-525P
ENSG00000244371		ENSG00000200095	ENSG00000198794		KIAA0922		RNU6-1051P	SNORD117
ENSG00000244405		ENSG00000200252	ENSG00000198858		MND1		SNORD115-43	RNA5SP298
ENSG00000244459		ENSG00000200478	ENSG00000198874		BCL2L14		LINC00970	LINC00449
ENSG00000244952		ENSG00000200558	ENSG00000198933		PDS5A		OR2W5	INF2
ENSG00000245522		ENSG00000200670	ENSG00000198948		SEPT7		TRAF3IP1	RAET1G
ENSG00000245526		ENSG00000201143	ENSG00000199197		NME2P1		C10orf128	NEU4
ENSG00000245688		ENSG00000201218	ENSG00000199248		TRIM51		LRRC37A5P	SLC44A4
ENSG00000246273		ENSG00000201441	ENSG00000199411		NRSN2		PRAMEF25	HSPA1B
ENSG00000246394		ENSG00000201684	ENSG00000199442		TUBGCP3		LRCOL1	ABHD16A
ENSG00000247872		ENSG00000201725	ENSG00000200063		TMEM175		FBXO48	BAG6
ENSG00000248126		ENSG00000201736	ENSG00000200250		KDM4B		CD177	PRRC2A
ENSG00000248286		ENSG00000201741	ENSG00000200369		FLNC		ARID3C	NCR3
ENSG00000248452		ENSG00000201788	ENSG00000200555		CCDC136		CCDC144NL	LST1
ENSG00000248473		ENSG00000201789	ENSG00000201003		SMO		FAM106B	PSORS1C3
ENSG00000248717		ENSG00000201853	ENSG00000201034		NARG2		NT5M	POU5F1
ENSG00000248761		ENSG00000202261	ENSG00000201084		MRM1		C1QTNF9B	DHX16
ENSG00000248787		ENSG00000202341	ENSG00000201264		ASH2L		FAM99A	GNB2L1
ENSG00000248965		ENSG00000202373	ENSG00000201535		EFCAB4B		IFITM5	SPDYC
ENSG00000249186		ENSG00000202508	ENSG00000201785		STK33		ZDHHC11B	MROH6
ENSG00000249226		ENSG00000203335	ENSG00000201861		CASZ1		COL6A6	PRSS1
ENSG00000249287		ENSG00000203479	ENSG00000202233		DEFB118		PRSS50	FAM205A
ENSG00000249307		ENSG00000203480	ENSG00000202508		MRPS25		SNORA22	NT5M
ENSG00000249593		ENSG00000203601	ENSG00000203441		HSD17B7		RNU6-665P	EXOC3L4
ENSG00000249643		ENSG00000203632	ENSG00000203485		INADL		MIR550A2	C1QTNF9B
ENSG00000249763		ENSG00000203664	ENSG00000203722		CFHR4		MIR135A1	RNPS1
ENSG00000249889		ENSG00000203900	ENSG00000204099		NARS		MIR552	OR7E161P
ENSG00000249890		ENSG00000204104	ENSG00000204306		SDS		GPX3	HN1L
ENSG00000250210		ENSG00000204161	ENSG00000204385		UGT2B28		SACM1L	TMEM191C
ENSG00000250222		ENSG00000204173	ENSG00000204388		DYSF		TRGV5	HBA1
ENSG00000250328		ENSG00000204505	ENSG00000204427		PCNXL2		TRGV4	HBM
ENSG00000250385		ENSG00000204583	ENSG00000204463		ARHGEF4		TRGV3	HBZP1
ENSG00000250407		ENSG00000204923	ENSG00000204469		NKX2-8		RNU6-696P	RNU6-425P
ENSG00000250696		ENSG00000204936	ENSG00000204475		SIX3		RNU6-747P	SNORA22
ENSG00000250770		ENSG00000205143	ENSG00000204482		ASCL1		RNA5SP256	RNU6-1279P
ENSG00000250790		ENSG00000205212	ENSG00000204528		SDSL		RNU1-101P	RNU6-142P
ENSG00000250820		ENSG00000205217	ENSG00000204531		TTC6		SNORA26	RNU6-418P
ENSG00000251152		ENSG00000205309	ENSG00000204560		FTO		TSGA13	RNU6-42P
ENSG00000251173		ENSG00000205312	ENSG00000204628		VPS53		MXD3	SNORD63
ENSG00000251278		ENSG00000205444	ENSG00000204710		BCAS3		H2AFZP1	RNU6-905P
ENSG00000251299		ENSG00000205482	ENSG00000204839		GREB1L		PPP1CB	RNU6-1195P
ENSG00000251338		ENSG00000205850	ENSG00000204894		GUK1		SEC14L1P1	MIR548C
ENSG00000251352		ENSG00000205863	ENSG00000204983		MEIS1		GALT	MIR23B
ENSG00000251456		ENSG00000205866	ENSG00000205108		ZC3H8		NPS	MIR203
ENSG00000251517		ENSG00000206013	ENSG00000205309		UBR3		RPL31P1	MIR550A2
ENSG00000251545		ENSG00000206077	ENSG00000205312		FAM86B2		C10orf105	MIR554
ENSG00000251621		ENSG00000206384	ENSG00000205424		VPRBP		GAGE10	MIR149
ENSG00000251624		ENSG00000206549	ENSG00000205436		LRRTM2		GPX1P2	MIR3074
ENSG00000251685		ENSG00000206634	ENSG00000205740		RSPO3		SCRT2	MIR571
ENSG00000251723		ENSG00000206734	ENSG00000205863		IGFBP3		TMEM242	MIR27B
ENSG00000251746		ENSG00000206738	ENSG00000205918		FBXO10		TTC34	MIR607
ENSG00000251759		ENSG00000206785	ENSG00000205937		SLC39A12		MIR943	SNORD73A
ENSG00000251843		ENSG00000206951	ENSG00000206014		NKX6-2		H2AFZP3	RNU6ATAC5P
ENSG00000251885		ENSG00000207062	ENSG00000206053		APIP		TUBBP9	MIR760
ENSG00000251992		ENSG00000207187	ENSG00000206140		ENKUR		RPL21P119	MIR765
ENSG00000252125		ENSG00000207351	ENSG00000206168		NPAS3		MIR1289-1	RNA5SP207
ENSG00000252128		ENSG00000207369	ENSG00000206172		SERP2		CEBPD	RNU1-78P
ENSG00000252139		ENSG00000207416	ENSG00000206177		DAB2		RNU6-1165P	RNF208
ENSG00000252247		ENSG00000207573	ENSG00000206178		RMND5A		RNU6-1166P	RPL23AP4
ENSG00000252254		ENSG00000207926	ENSG00000206604		GDPD1		RNA5SP158	KRT8P40
ENSG00000252256		ENSG00000207941	ENSG00000206634		CEP112		RNU2-43P	ST13P11
ENSG00000252269		ENSG00000211445	ENSG00000206644		CEP170P1		RNU6-855P	ARHGAP19
ENSG00000252274		ENSG00000211456	ENSG00000206746		SAMSN1		RNU6-814P	VTI1BP2
ENSG00000252287		ENSG00000211697	ENSG00000206762		MAP3K7CL		RNU6-1139P	ARL2
ENSG00000252290		ENSG00000211698	ENSG00000206785		PAXBP1		RNA5SP492	CLDN9
ENSG00000252325		ENSG00000211699	ENSG00000206892		DONSON		NUTM2A-AS1	ARF4P3
ENSG00000252356		ENSG00000212136	ENSG00000206989		CCDC24		LGALS8-AS1	CPNE1
ENSG00000252358		ENSG00000212230	ENSG00000207130		NPR2		RPS21P8	FAM187A
ENSG00000252501		ENSG00000212280	ENSG00000207163		CYP11B1		BANF1P4	FER1L6
ENSG00000252566		ENSG00000212306	ENSG00000207195		LY6K		SNHG14	CHCHD2P2
ENSG00000252577		ENSG00000212445	ENSG00000207198		FSTL1		SCEL-AS1	FAM66B
ENSG00000252579		ENSG00000212473	ENSG00000207231		CCDC141		GRTP1-AS1	SRMP1
ENSG00000252734		ENSG00000212588	ENSG00000207243		EOMES		LINC00475	GCGR
ENSG00000252999		ENSG00000212694	ENSG00000207294		EDIL3		NCBP2-AS1	CROCCP2
ENSG00000253166		ENSG00000213002	ENSG00000207546		MIOS		PRSS44	MIR937
ENSG00000253168		ENSG00000213265	ENSG00000207563		CRYL1		DANCR	MIR943
ENSG00000253187		ENSG00000213347	ENSG00000207568		ZNF503		SUB1P1	LINC00955
ENSG00000253230		ENSG00000213440	ENSG00000207573		ARHGAP42		TTC39DP	RPS27P15
ENSG00000253314		ENSG00000213639	ENSG00000207606		SCG5		ELL2P1	RPS3AP2
ENSG00000253399		ENSG00000213693	ENSG00000207611		RRM1		PARG	RPS20P2
ENSG00000253425		ENSG00000213930	ENSG00000207617		SMG8		RBM26-AS1	FAM19A5
ENSG00000253552		ENSG00000214285	ENSG00000207642		CDT1		DLG1-AS1	NBPF1
ENSG00000253554		ENSG00000214326	ENSG00000207643		ZNF610		KIF9-AS1	MIR548L
ENSG00000253605		ENSG00000214646	ENSG00000207715		MGAT5B		RPL37P1	MIR1255A
ENSG00000253652		ENSG00000214688	ENSG00000207864		C11orf84		CYCSP24	MIR1237
ENSG00000253684		ENSG00000214837	ENSG00000207976		GBX2		SEPT2P1	EBF2
ENSG00000253739		ENSG00000215274	ENSG00000208797		STAT3		LINC00578	KRTAP10-10
ENSG00000253802		ENSG00000215326	ENSG00000210839		CHTF8		MRPL45P2	OR2F2
ENSG00000253858		ENSG00000215397	ENSG00000211482		ZNF608		RPL23AP12	TAS2R40
ENSG00000254015		ENSG00000215458	ENSG00000211528		UMOD		OR7E128P	C1orf229
ENSG00000254094		ENSG00000215462	ENSG00000211553		ZFPM2		PPIAP25	RNU6-101P
ENSG00000254369		ENSG00000215504	ENSG00000211575		UBE2E3		GAPDHP58	RNA5SP345
ENSG00000254377		ENSG00000215527	ENSG00000211581		FAM153A		COTL1P1	RNU2-37P
ENSG00000254389		ENSG00000215712	ENSG00000212089		FOXD4		OGFR-AS1	RNU6-1148P
ENSG00000254429		ENSG00000215912	ENSG00000212176		S1PR1		PRRT3-AS1	RNU2-25P
ENSG00000254562		ENSG00000216105	ENSG00000212432		ALK		TUBB3P2	RPL23AP53
ENSG00000254648		ENSG00000217195	ENSG00000212550		HSFX1		STARD13-IT1	DIP2A-IT1
ENSG00000254714		ENSG00000218502	ENSG00000212864		PAH		DSCR9	SIRPB3P
ENSG00000254800		ENSG00000220586	ENSG00000212932		LRRC15		KARSP2	LINC00205
ENSG00000254844		ENSG00000220739	ENSG00000213069		EIF2AK3		GOLGA6L5P	UBBP3
ENSG00000254854		ENSG00000220793	ENSG00000213368		ABCG4		RPL19P21	OR2L1P
ENSG00000254880		ENSG00000221032	ENSG00000213390		AGAP5		USP12-AS2	WARS2-IT1
ENSG00000254887		ENSG00000221313	ENSG00000213409		PIK3R6		LINC00486	COL18A1-AS2
ENSG00000255136		ENSG00000221568	ENSG00000213434		PRPF8		LINC00852	ATP6V1G1P3
ENSG00000255216		ENSG00000221579	ENSG00000213465		OR2Y1		ZSWIM5P2	SOCS5P2
ENSG00000255234		ENSG00000221749	ENSG00000213519		CTBP2		TBL1XR1-AS1	RPL18AP2
ENSG00000255239		ENSG00000221763	ENSG00000213937		PARL		LINC00689	DAP3P1
ENSG00000255370		ENSG00000221869	ENSG00000214051		TOMM5		RPL3P5	FGFR3P6
ENSG00000255464		ENSG00000222051	ENSG00000214078		OR11H4		F10-AS1	IL9RP3
ENSG00000255475		ENSG00000222096	ENSG00000214190		OR4N2		LINC01063	LTA
ENSG00000255487		ENSG00000222152	ENSG00000214397		SLCO3A1		NDFIP2-AS1	FDX1P2
ENSG00000255495		ENSG00000222230	ENSG00000214447		RNF152		LDHBP1	DLG1-AS1
ENSG00000255520		ENSG00000222238	ENSG00000214733		RUFY1		ATP11A-AS1	RPL37P1
ENSG00000255633		ENSG00000222327	ENSG00000214814		HIC1		CYP1B1-AS1	TSSK5P1
ENSG00000255748		ENSG00000222348	ENSG00000215006		OR7E8P		LINC00327	LTB
ENSG00000255753		ENSG00000222767	ENSG00000215094		CASC2		RAB1C	CLYBL-AS2
ENSG00000255807		ENSG00000223119	ENSG00000215374		MYOZ1		LINC01007	MIR3916
ENSG00000255838		ENSG00000223235	ENSG00000215448		DPY19L2		UBE2E2-AS1	MRPL45P2
ENSG00000256005		ENSG00000223262	ENSG00000215458		DMAP1		MTND3P10	LINC00582
ENSG00000256100		ENSG00000223482	ENSG00000215644		GAK		CYCSP33	GOLGA2P4
ENSG00000256280		ENSG00000223669	ENSG00000215908		OR7E97P		DCUN1D2-AS	COTL1P1
ENSG00000256340		ENSG00000223776	ENSG00000216090		ZDHHC20		LINC01158	MTAPP2
ENSG00000256563		ENSG00000223782	ENSG00000216105		ZBTB20		GAS6-AS1	ANKRD18B
ENSG00000256637		ENSG00000223828	ENSG00000216113		IBA57		DPH3P1	USP17L1P
ENSG00000256695		ENSG00000223949	ENSG00000216560		FAM153B		BTF3P6	GTF2IRD1P1
ENSG00000256761		ENSG00000224037	ENSG00000216621		AP1S2		FDPSP2	UQCRHP1
ENSG00000256824		ENSG00000224078	ENSG00000216921		TRAK1		TMEM97P1	ANKRD63
ENSG00000257178		ENSG00000224090	ENSG00000217130		PLCB1		MTND4P26	BTF3P10
ENSG00000257277		ENSG00000224250	ENSG00000218018		NTM		OR7E162P	GAPDHP37
ENSG00000257307		ENSG00000224347	ENSG00000218027		RGS6		BIN2P1	LINC01063
ENSG00000257360		ENSG00000224844	ENSG00000218416		NGRN		MCF2L-AS1	ATP11A-AS1
ENSG00000257482		ENSG00000225083	ENSG00000218422		SOX1		SRGAP3-AS4	TNF
ENSG00000257923		ENSG00000225138	ENSG00000218459		SLC25A21		HSPE1P12	NALCN-AS1
ENSG00000257935		ENSG00000225187	ENSG00000219027		TRIM52		ENO1-IT1	VN1R20P
ENSG00000258444		ENSG00000225208	ENSG00000219274		RPL7AP28		STARD13-AS	TMEM256P1
ENSG00000258598		ENSG00000225331	ENSG00000219298		C14orf180		YRDCP2	RNF224
ENSG00000258641		ENSG00000225356	ENSG00000219438		PRSS55		C8orf56	CYCSP33
ENSG00000258710		ENSG00000225376	ENSG00000219481		ZNF479		FTCD-AS1	RPL22P11
ENSG00000258748		ENSG00000225511	ENSG00000220804		THNSL1		RPS3AP29	DDX39B-AS1
ENSG00000258817		ENSG00000225578	ENSG00000221230		HEATR4		SRP68P3	TAS2R62P
ENSG00000259032		ENSG00000225612	ENSG00000221265		RNF220		LINC00707	SOD2P1
ENSG00000259074		ENSG00000225718	ENSG00000221273		RGPD1		RNU6-1208P	CLYBL-AS1
ENSG00000259162		ENSG00000225911	ENSG00000221691		FANCA		RNU7-59P	RPS26P47
ENSG00000259184		ENSG00000226045	ENSG00000221818		EIF4EBP1		FAM25HP	MAPKAPK5-AS1
ENSG00000259222		ENSG00000226074	ENSG00000221859		LINC00265		C2orf61	JRK
ENSG00000259238		ENSG00000226087	ENSG00000221910		FAM179A		RN7SL13P	MRPS33P4
ENSG00000259285		ENSG00000226232	ENSG00000221937		USP32P3		RPL23AP72	TSEN15P3
ENSG00000259358		ENSG00000226281	ENSG00000221953		COLCA1		GHRLOS	FAM203A
ENSG00000259392		ENSG00000226490	ENSG00000222158		HRCT1		RN7SL717P	PRKG1-AS1
ENSG00000259460		ENSG00000226625	ENSG00000222255		ZNF774		LRRFIP1P1	CTAGE9
ENSG00000259591		ENSG00000226750	ENSG00000222578		ARL9		C1QTNF9-AS1	LINC00529
ENSG00000259721		ENSG00000226767	ENSG00000222627		CLPSL2		RN7SL39P	ZNRF2P1
ENSG00000259803		ENSG00000226833	ENSG00000222924		ZNF679		PWP2	EHMT2-AS1
ENSG00000259822		ENSG00000226950	ENSG00000222937		C16orf47		LINC00969	DDX10P1
ENSG00000259839		ENSG00000227068	ENSG00000222973		HNRNPAB		SERBP1P3	RPS7P15
ENSG00000259989		ENSG00000227113	ENSG00000223374		ZNF734P		TCP10L	FTCD-AS1
ENSG00000259996		ENSG00000227203	ENSG00000223461		ZNF808		RN7SL646P	DGCR5
ENSG00000260027		ENSG00000227238	ENSG00000223508		SMOC1		RN7SL272P	ERICH1-AS1
ENSG00000260084		ENSG00000227252	ENSG00000223692		GJC2		KLHL6-AS1	PPIAP13
ENSG00000260343		ENSG00000227270	ENSG00000223734		FICD		GLYCTK-AS1	ABCA17P
ENSG00000260507		ENSG00000227295	ENSG00000223750		APRT		PTMAP8	RNU7-92P
ENSG00000260528		ENSG00000227345	ENSG00000223768		ZFP2		LINC00870	RNU7-59P
ENSG00000260550		ENSG00000227354	ENSG00000223873		RNU6-228P		RN7SL558P	RN7SL589P
ENSG00000260617		ENSG00000227375	ENSG00000223962		RN7SKP115		MRPS31P5	GM2AP2
ENSG00000260769		ENSG00000227398	ENSG00000224134		RNA5SP74		TICAM2	RPS15AP16
ENSG00000260834		ENSG00000227401	ENSG00000224227		RNU4-13P		RN7SL838P	RN7SL12P
ENSG00000260857		ENSG00000227603	ENSG00000224232		SNORA74A		ACY1	RUVBL1-AS1
ENSG00000261053		ENSG00000227666	ENSG00000224238		IBA57-AS1		NFS1	RN7SL193P
ENSG00000261081		ENSG00000227704	ENSG00000224272		SAMD5		LINC01011	RN7SL503P
ENSG00000261153		ENSG00000227788	ENSG00000224326		CLPSL1		HMGN1P10	TRBV22-1
ENSG00000261226		ENSG00000227850	ENSG00000224356		C10orf128		DNAJC25-GNG10	PLGLA
ENSG00000261289		ENSG00000227852	ENSG00000224413		DEFB121		RPS4XP10	SEPT7P6
ENSG00000261349		ENSG00000227907	ENSG00000224466		TCTN1		AOX3P	RN7SL259P
ENSG00000261418		ENSG00000228028	ENSG00000224574		FAM106B		RPL38P3	KRTAP10-5
ENSG00000261594		ENSG00000228221	ENSG00000224662		CRYZL1		ENO1P1	ARHGAP8
ENSG00000261600		ENSG00000228782	ENSG00000224682		TPTE2P6		SCARF2	RN7SL434P
ENSG00000261620		ENSG00000228861	ENSG00000224844		BHLHA9		N4BP2L2	PI4KA
ENSG00000261730		ENSG00000228873	ENSG00000224888		C21orf49		LIFR-AS1	RPL7AP2
ENSG00000262728		ENSG00000228915	ENSG00000225030		TMEM200C		USP2-AS1	LINC00969
ENSG00000262810		ENSG00000229282	ENSG00000225043		RNU6-591P		LINC00535	ARHGDIG
ENSG00000262974		ENSG00000229303	ENSG00000225069		RNU6-465P		HMGN1P9	RN7SL313P
ENSG00000263237		ENSG00000229462	ENSG00000225082		RNU6-45P		ABHD14A	POU5F1P6
ENSG00000263607		ENSG00000229498	ENSG00000225323		RNU6-1151P		USP46-AS1	DECR2
ENSG00000263810		ENSG00000229570	ENSG00000225443		RNU6-114P		COX6B1P5	RPL5P12
ENSG00000264072		ENSG00000229611	ENSG00000225483		MIR99A		FER1L5	RN7SL634P
ENSG00000264181		ENSG00000229702	ENSG00000225496		RNA5SP482		PDCD6	RPS11P6
ENSG00000264205		ENSG00000229728	ENSG00000225521		NT5C3AP1		CCT5P1	RN7SL55P
ENSG00000264255		ENSG00000229749	ENSG00000225570		VN1R64P		ENPP7P9	RN7SL738P
ENSG00000264449		ENSG00000229782	ENSG00000225675		COLCA2		OR7E163P	RN7SL72P
ENSG00000264615		ENSG00000229873	ENSG00000225930		FOXO1B		ALG1L7P	TICAM2
ENSG00000264642		ENSG00000229914	ENSG00000226164		FOXI3		HSPD1P11	C4orf48
ENSG00000264840		ENSG00000229931	ENSG00000226209		SEPT7P2		RNU6-322P	RN7SL705P
ENSG00000264871		ENSG00000230054	ENSG00000226321		CDRT15L2		RNU6-872P	CACNA2D3-AS1
ENSG00000264908		ENSG00000230061	ENSG00000226340		MAPK6PS4		RNU6-927P	OR7E89P
ENSG00000265038		ENSG00000230082	ENSG00000226345		CYP51A1P3		RNA5SP464	UBA52P9
ENSG00000265218		ENSG00000230101	ENSG00000226423		LINC00478		RNU7-3P	RN7SL327P
ENSG00000265247		ENSG00000230131	ENSG00000226771		ANKRD20A11P		RNU6-736P	DNM1P35
ENSG00000265252		ENSG00000230284	ENSG00000226780		TENM3		RN7SKP83	CARS-AS1
ENSG00000265417		ENSG00000230300	ENSG00000226835		MIR548I1		RNU6-1069P	OIP5-AS1
ENSG00000265439		ENSG00000230325	ENSG00000226836		C7orf71		RNU6-1178P	SEC24B-AS1
ENSG00000265524		ENSG00000230366	ENSG00000226942		RNU6-705P		RNU6-1070P	SRP14-AS1
ENSG00000265527		ENSG00000230371	ENSG00000226979		RNU6-177P		RNU6-807P	HIGD1AP14
ENSG00000265530		ENSG00000230373	ENSG00000227054		RNU6-1054P		RNU6-1149P	PGAM1P8
ENSG00000265552		ENSG00000230508	ENSG00000227150		RNU6-954P		RNA5SP102	HSPE1P10
ENSG00000265704		ENSG00000230601	ENSG00000227186		RPS21P8		RNU6-250P	SCARNA22
ENSG00000265865		ENSG00000230641	ENSG00000227217		ATG12P2		RNU6-410P	HMGN1P15
ENSG00000265901		ENSG00000230807	ENSG00000227220		CYCSP42		RNA5SP101	PKD1P6
ENSG00000266211		ENSG00000230876	ENSG00000227375		GAGE12J		RNU6-58P	ZNF718
ENSG00000266226		ENSG00000230910	ENSG00000227401		PRRT4		ZNHIT1P1	KDELC1P1
ENSG00000266309		ENSG00000230981	ENSG00000227473		FCF1P6		ATP6V1G1P2	IQCJ-SCHIP1
ENSG00000266327		ENSG00000231160	ENSG00000227507		ERCC6		HNRNPA1P38	OR7E163P
ENSG00000266339		ENSG00000231177	ENSG00000227659		MROH5		LINC00051	TMED7-TICAM2
ENSG00000266470		ENSG00000231258	ENSG00000227671		LINC00658		LYN	ALG1L7P
ENSG00000266604		ENSG00000231310	ENSG00000227687		SLC8A1-AS1		TDGF1P5	OR7E28P
ENSG00000266637		ENSG00000231324	ENSG00000228355		ANHX		PBOV1	ALG3P1
ENSG00000266670		ENSG00000231419	ENSG00000228779		RPL7P47		OMP	TRBV21-1
ENSG00000266832		ENSG00000231487	ENSG00000228782		PHKG1P2		ARMS2	ABCA11P
ENSG00000266846		ENSG00000231512	ENSG00000228838		CICP9		CHMP1B	RN7SKP298
ENSG00000266925		ENSG00000231546	ENSG00000228848		LINC01159		PABPC1P4	RNA5SP486
ENSG00000267034		ENSG00000231666	ENSG00000229116		HERC2P4		TMEM5-AS1	RNU6-1278P
ENSG00000267070		ENSG00000231812	ENSG00000229228		CLUHP5		TAS2R64P	RNU6-311P
ENSG00000267315		ENSG00000231882	ENSG00000229380		NOS2P3		TAS2R31	RNU7-109P
ENSG00000267322		ENSG00000232010	ENSG00000229389		SNX18P13		HSPA8P14	RNU6-1299P
ENSG00000267374		ENSG00000232065	ENSG00000229608		IRX1P1		NUTF2P2	RNU6-966P
ENSG00000267762		ENSG00000232079	ENSG00000229749		PABPC1P1		PSMA3P	RNU6-405P
ENSG00000267795		ENSG00000232124	ENSG00000229977		MTND4P21		KRT8P1	RNU6-1332P
ENSG00000268146		ENSG00000232132	ENSG00000230013		LINC00387		DNAJC8P1	RNA5SP309
ENSG00000268603		ENSG00000232301	ENSG00000230061		RSU1P2		PRKXP1	RNU1-125P
ENSG00000268896		ENSG00000232445	ENSG00000230077		RHOQP2		DNM1P47	RNA5SP94
ENSG00000269622		ENSG00000232504	ENSG00000230106		CYCSP33		LINC01070	RNU6-388P
ENSG00000269707		ENSG00000232518	ENSG00000230140		LINC00284		ANKRD26P1	RNA5SP290
ENSG00000269796		ENSG00000232625	ENSG00000230205		LATS2-AS1		DLGAP1-AS2	OC90
ENSG00000270136		ENSG00000232640	ENSG00000230343		GAPDHP68		LINC00621	COX6B1P6
ENSG00000270154		ENSG00000232662	ENSG00000230428		GAPDHP52		MIR3158-2	HMGB1P19
ENSG00000270235		ENSG00000232684	ENSG00000230453		MTND5P23		UBBP4	PINX1
ENSG00000270299		ENSG00000232696	ENSG00000230549		TMEM185AP1		DLGAP1-AS4	CD8BP
ENSG00000270522		ENSG00000232716	ENSG00000230583		LINC00961		RN7SL678P	RHPN1-AS1
ENSG00000270547		ENSG00000232732	ENSG00000230622		SIX3-AS1		MIR4253	SETP16
ENSG00000270632		ENSG00000232889	ENSG00000230778		MTATP6P4		MIR4656	COPS8P3
ENSG00000270957		ENSG00000232973	ENSG00000231079		LINC00421		MIR4449	OR7E158P
ENSG00000271009		ENSG00000232977	ENSG00000231120		LINC01071		MIR4798	FTLP6
ENSG00000271098		ENSG00000233098	ENSG00000231312		GABARAPL3		MIR4285	CCDC166
ENSG00000271119		ENSG00000233111	ENSG00000231327		RNU7-54P		MIR3140	ENPP7P8
ENSG00000271178		ENSG00000233123	ENSG00000231464		RNU6-717P		MIR4540	APOPT1
ENSG00000271303		ENSG00000233153	ENSG00000231619		HYDIN2		RN7SL412P	RPEP6
ENSG00000271350		ENSG00000233246	ENSG00000231804		HOXA11-AS		PMM2P1	MIR3179-1
ENSG00000271414		ENSG00000233286	ENSG00000231907		RN7SL205P		PPY2	MIR3180-4
ENSG00000271529		ENSG00000233336	ENSG00000232010		NPM1P17		MIR3650	BTF3P2
ENSG00000271553		ENSG00000233363	ENSG00000232065		LINC01100		MIR4758	NPM1P43
ENSG00000271761		ENSG00000233411	ENSG00000232437		RN7SL164P		KRT18P55	LINC00677
ENSG00000271871		ENSG00000233494	ENSG00000232536		RPL23AP81		MIR548V	ANP32BP1
ENSG00000271895		ENSG00000233545	ENSG00000232546		C7orf73		MIR3612	C16orf95
ENSG00000271924		ENSG00000233565	ENSG00000232648		RN7SL189P		MIR3151	ERVK13-1
ENSG00000272029		ENSG00000233613	ENSG00000232684		IL12A-AS1		RN7SL620P	SNAI3-AS1
ENSG00000272134		ENSG00000233639	ENSG00000232729		TMEM161B-AS1		MIR3177	LINC00554
ENSG00000272220		ENSG00000233683	ENSG00000232810		SEC24B-AS1		MIR4797	MIR940
ENSG00000272250		ENSG00000233695	ENSG00000232937		ADH1C		RN7SL548P	GAN
ENSG00000272316		ENSG00000233760	ENSG00000233009		TRIM52-AS1		MIR3646	SSTR5-AS1
ENSG00000272400		ENSG00000233838	ENSG00000233121		FMN1		MIR4644	LINC00514
ENSG00000272432		ENSG00000233845	ENSG00000233197		RBMXP4		MIR4281	ZNF205-AS1
ENSG00000272636		ENSG00000233956	ENSG00000233198		PPP2R2B-IT1		RN7SL17P	RN7SL358P
ENSG00000272690		ENSG00000233980	ENSG00000233280		PDCD6		MIR3908	MIR3130-2
ENSG00000272710		ENSG00000234030	ENSG00000233307		AACSP1		MIR4274	MIR4306
ENSG00000272783		ENSG00000234065	ENSG00000233392		OR7E35P		MIR4757	MIR3621
ENSG00000272791		ENSG00000234282	ENSG00000233487		PCAT4		C19orf82	RN7SL476P
ENSG00000272899		ENSG00000234386	ENSG00000233545		RNU6-51P		NCBP2-AS2	MIR3165
ENSG00000273097		ENSG00000234535	ENSG00000233648		RNA5SP320		VDAC3P1	MIR3133
ENSG00000273172		ENSG00000234568	ENSG00000233707		RNU6-572P		GAS6-AS2	RN7SL367P
ENSG00000273179		ENSG00000234949	ENSG00000233806		RNA5SP481			MIR3670-1
ENSG00000273209		ENSG00000235042	ENSG00000233937		RNA5SP196			MIR4717
ENSG00000273288		ENSG00000235052	ENSG00000234006		OC90			RN7SL71P
ENSG00000273445		ENSG00000235085	ENSG00000234066		HOXA10			MIR3122
ENSG00000273455		ENSG00000235119	ENSG00000234136		MTND6P19			SNORD95
ENSG00000000419		ENSG00000235280	ENSG00000234149		OR4R3P			RN7SL512P
ENSG00000005073		ENSG00000235575	ENSG00000234257		OR4A18P			MIR4310
ENSG00000006468		ENSG00000235586	ENSG00000234303		DEFB109P3			FTLP12
ENSG00000007237		ENSG00000235601	ENSG00000234354		OR4A19P			MIR3192
ENSG00000007372		ENSG00000235830	ENSG00000234608		ZDHHC20P3			SNORD84
ENSG00000007923		ENSG00000235833	ENSG00000234616		ENPP7P6			RSL24D1P9
ENSG00000014824		ENSG00000235930	ENSG00000234821		SALL3			PIGPP4
ENSG00000015479		ENSG00000235982	ENSG00000234922		RBM8B			RN7SL522P
ENSG00000017621		ENSG00000236168	ENSG00000235173		OR4N1P			MIR4292
ENSG00000021826		ENSG00000236179	ENSG00000235351		LINC00637			MIR1273G
ENSG00000032389		ENSG00000236204	ENSG00000235428		DUX4L10			MIR3177
ENSG00000044459		ENSG00000236226	ENSG00000235531		TMEM179			MIR4797
ENSG00000049449		ENSG00000236269	ENSG00000235644		GNRHR2P1			MIR4659A
ENSG00000049656		ENSG00000236289	ENSG00000235861		ABCB10P1			MIR2909
ENSG00000050344		ENSG00000236336	ENSG00000235878		UBE2MP1			MIR5095
ENSG00000057294		ENSG00000236581	ENSG00000235993		SLC25A1P4			MIR1260B
ENSG00000062725		ENSG00000236717	ENSG00000236078		OVCA2			RN7SL616P
ENSG00000068400		ENSG00000236745	ENSG00000236098		MIR4462			MIR3677
ENSG00000068615		ENSG00000236878	ENSG00000236501		MIR4448			MIR4676
ENSG00000069667		ENSG00000236930	ENSG00000236671		RN7SL139P			MIR4646
ENSG00000070018		ENSG00000236939	ENSG00000236740		MIR4285			CCDC58P3
ENSG00000070540		ENSG00000237088	ENSG00000236761		MIR4697			RNF157-AS1
ENSG00000075673		ENSG00000237158	ENSG00000236827		MIR4780			ZNF571-AS1
ENSG00000077380		ENSG00000237166	ENSG00000236829		RN7SL262P			MUC8
ENSG00000084710		ENSG00000237249	ENSG00000236872		MIR548V			ARHGAP19-SLIT1
ENSG00000085788		ENSG00000237325	ENSG00000236892		RN7SL708P			OR7E108P
ENSG00000086205		ENSG00000237338	ENSG00000236940		MIR4297			CASC15
ENSG00000087128		ENSG00000237385	ENSG00000237004		RN7SL48P			SNORD96A
ENSG00000088808		ENSG00000237576	ENSG00000237080		MIR212			MIR4720
ENSG00000089486		ENSG00000237579	ENSG00000237135		MIR132			OR6R2P
ENSG00000090316		ENSG00000237604	ENSG00000237170		LINC01140
ENSG00000091592		ENSG00000237707	ENSG00000237178		LINC00868
ENSG00000095585		ENSG00000237745	ENSG00000237279		SLC6A21P
ENSG00000099204		ENSG00000237815	ENSG00000237338		FAM90A28P
ENSG00000100836		ENSG00000237818	ENSG00000237339		LINC00965
ENSG00000101336		ENSG00000237911	ENSG00000237517
ENSG00000101945		ENSG00000238084	ENSG00000237590
ENSG00000102007		ENSG00000238164	ENSG00000237647
ENSG00000103044		ENSG00000238166	ENSG00000237666
ENSG00000103199		ENSG00000238168	ENSG00000237882
ENSG00000103528		ENSG00000238266	ENSG00000237916
ENSG00000104059		ENSG00000238345	ENSG00000237940
ENSG00000104518		ENSG00000238445	ENSG00000237980
ENSG00000104852		ENSG00000238482	ENSG00000238098
ENSG00000106004		ENSG00000238624	ENSG00000238110
ENSG00000106006		ENSG00000238758	ENSG00000238273
ENSG00000107560		ENSG00000238880	ENSG00000238295
ENSG00000107758		ENSG00000239065	ENSG00000238414
ENSG00000107929		ENSG00000239163	ENSG00000238484
ENSG00000108272		ENSG00000239392	ENSG00000238491
ENSG00000108395		ENSG00000239486	ENSG00000238512
ENSG00000108406		ENSG00000239492	ENSG00000238734
ENSG00000108784		ENSG00000239605	ENSG00000238752
ENSG00000108785		ENSG00000239610	ENSG00000238785
ENSG00000108786		ENSG00000239696	ENSG00000238840
ENSG00000108963		ENSG00000239840	ENSG00000238880
ENSG00000109208		ENSG00000240288	ENSG00000238957
ENSG00000112139		ENSG00000240302	ENSG00000239117
ENSG00000112320		ENSG00000240429	ENSG00000239247
ENSG00000112699		ENSG00000240571	ENSG00000239344
ENSG00000113240		ENSG00000240680	ENSG00000239415
ENSG00000113300		ENSG00000240868	ENSG00000239428
ENSG00000113583		ENSG00000241223	ENSG00000239483
ENSG00000113594		ENSG00000241582	ENSG00000239553
ENSG00000114861		ENSG00000241945	ENSG00000239556
ENSG00000115548		ENSG00000242086	ENSG00000239608
ENSG00000115840		ENSG00000242142	ENSG00000239620
ENSG00000116678		ENSG00000242220	ENSG00000239679
ENSG00000117411		ENSG00000242341	ENSG00000239991
ENSG00000117971		ENSG00000242360	ENSG00000240050
ENSG00000119397		ENSG00000242375	ENSG00000240093
ENSG00000119487		ENSG00000242522	ENSG00000240374
ENSG00000119522		ENSG00000242553	ENSG00000240578
ENSG00000120457		ENSG00000242797	ENSG00000240729
ENSG00000120725		ENSG00000242888	ENSG00000240761
ENSG00000121210		ENSG00000243014	ENSG00000240859
ENSG00000121211		ENSG00000243083	ENSG00000240935
ENSG00000121380		ENSG00000243104	ENSG00000241007
ENSG00000121892		ENSG00000243260	ENSG00000241082
ENSG00000122545		ENSG00000243406	ENSG00000241123
ENSG00000123009		ENSG00000243414	ENSG00000241484
ENSG00000124900		ENSG00000243562	ENSG00000241728
ENSG00000125841		ENSG00000243695	ENSG00000241868
ENSG00000126216		ENSG00000243761	ENSG00000241973
ENSG00000127419		ENSG00000243780	ENSG00000241984
ENSG00000127663		ENSG00000243989	ENSG00000242086
ENSG00000128591		ENSG00000244005	ENSG00000242173
ENSG00000128596		ENSG00000244041	ENSG00000242421
ENSG00000128602		ENSG00000244050	ENSG00000242429
ENSG00000128915		ENSG00000244101	ENSG00000242474
ENSG00000129282		ENSG00000244115	ENSG00000242551
ENSG00000129691		ENSG00000244217	ENSG00000242612
ENSG00000130038		ENSG00000244301	ENSG00000242686
ENSG00000130413		ENSG00000244422	ENSG00000242697
ENSG00000130940		ENSG00000244457	ENSG00000242894
ENSG00000131068		ENSG00000244486	ENSG00000242963
ENSG00000131368		ENSG00000244650	ENSG00000243024
ENSG00000132196		ENSG00000244754	ENSG00000243227
ENSG00000132849		ENSG00000244932	ENSG00000243339
ENSG00000134365		ENSG00000244953	ENSG00000243374
ENSG00000134440		ENSG00000244968	ENSG00000243414
ENSG00000135094		ENSG00000245059	ENSG00000243449
ENSG00000135226		ENSG00000245248	ENSG00000243549
ENSG00000135636		ENSG00000245330	ENSG00000243572
ENSG00000135749		ENSG00000245468	ENSG00000243697
ENSG00000136002		ENSG00000245958	ENSG00000243715
ENSG00000136327		ENSG00000246250	ENSG00000243792
ENSG00000138083		ENSG00000246596	ENSG00000244329
ENSG00000139352		ENSG00000246662	ENSG00000244438
ENSG00000139410		ENSG00000247033	ENSG00000244932
ENSG00000139865		ENSG00000247193	ENSG00000244953
ENSG00000140718		ENSG00000247373	ENSG00000245857
ENSG00000141252		ENSG00000248134	ENSG00000246089
ENSG00000141376		ENSG00000248148	ENSG00000246877
ENSG00000141449		ENSG00000248152	ENSG00000247473
ENSG00000143774		ENSG00000248155	ENSG00000247556
ENSG00000143995		ENSG00000248234	ENSG00000247950
ENSG00000144161		ENSG00000248375	ENSG00000248162
ENSG00000144357		ENSG00000248377	ENSG00000248477
ENSG00000145002		ENSG00000248487	ENSG00000248508
ENSG00000145041		ENSG00000248516	ENSG00000248564
ENSG00000146006		ENSG00000248669	ENSG00000248576
ENSG00000146374		ENSG00000248840	ENSG00000248594
ENSG00000146674		ENSG00000248859	ENSG00000248717
ENSG00000147912		ENSG00000248866	ENSG00000248785
ENSG00000148482		ENSG00000248925	ENSG00000248840
ENSG00000148826		ENSG00000248932	ENSG00000248965
ENSG00000149089		ENSG00000249047	ENSG00000249006
ENSG00000151023		ENSG00000249196	ENSG00000249077
ENSG00000151322		ENSG00000249207	ENSG00000249116
ENSG00000151778		ENSG00000249249	ENSG00000249251
ENSG00000153071		ENSG00000249305	ENSG00000249316
ENSG00000153561		ENSG00000249621	ENSG00000249319
ENSG00000153982		ENSG00000249685	ENSG00000249326
ENSG00000154240		ENSG00000249715	ENSG00000249412
ENSG00000154608		ENSG00000249761	ENSG00000249768
ENSG00000155307		ENSG00000249915	ENSG00000249784
ENSG00000156265		ENSG00000250444	ENSG00000249852
ENSG00000159086		ENSG00000250476	ENSG00000249887
ENSG00000159147		ENSG00000250614	ENSG00000249943
ENSG00000159214		ENSG00000250761	ENSG00000250197
ENSG00000159899		ENSG00000250929	ENSG00000250210
ENSG00000160882		ENSG00000250992	ENSG00000250251
ENSG00000160886		ENSG00000251002	ENSG00000250309
ENSG00000163430		ENSG00000251166	ENSG00000250312
ENSG00000163492		ENSG00000251189	ENSG00000250321
ENSG00000163508		ENSG00000251229	ENSG00000250329
ENSG00000164176		ENSG00000251271	ENSG00000250436
ENSG00000164654		ENSG00000251348	ENSG00000250443
ENSG00000165475		ENSG00000251405	ENSG00000250515
ENSG00000165655		ENSG00000251438	ENSG00000250588
ENSG00000165895		ENSG00000251445	ENSG00000250623
ENSG00000166922		ENSG00000251610	ENSG00000250749
ENSG00000167325		ENSG00000251611	ENSG00000250754
ENSG00000167447		ENSG00000251639	ENSG00000250892
ENSG00000167513		ENSG00000251667	ENSG00000250971
ENSG00000167554		ENSG00000251675	ENSG00000250986
ENSG00000167889		ENSG00000251819	ENSG00000250999
ENSG00000168005		ENSG00000251894	ENSG00000251166
ENSG00000168505		ENSG00000252008	ENSG00000251188
ENSG00000168610		ENSG00000252060	ENSG00000251201
ENSG00000168802		ENSG00000252110	ENSG00000251271
ENSG00000168916		ENSG00000252244	ENSG00000251323
ENSG00000169344		ENSG00000252245	ENSG00000251352
ENSG00000169946		ENSG00000252321	ENSG00000251491
ENSG00000170035		ENSG00000252378	ENSG00000251511
ENSG00000170074		ENSG00000252421	ENSG00000251535
ENSG00000170122		ENSG00000252483	ENSG00000251568
ENSG00000170989		ENSG00000252538	ENSG00000251578
ENSG00000171094		ENSG00000252609	ENSG00000251595
ENSG00000171116		ENSG00000252614	ENSG00000251648
ENSG00000171759		ENSG00000252619	ENSG00000251689
ENSG00000172061		ENSG00000252674	ENSG00000251759
ENSG00000172071		ENSG00000252742	ENSG00000251770
ENSG00000172350		ENSG00000252767	ENSG00000251939
ENSG00000172650		ENSG00000252791	ENSG00000251963
ENSG00000174083		ENSG00000252815	ENSG00000251999
ENSG00000174231		ENSG00000252845	ENSG00000252033
ENSG00000174339		ENSG00000252952	ENSG00000252034
ENSG00000175029		ENSG00000252968	ENSG00000252075
ENSG00000175193		ENSG00000252985	ENSG00000252125
ENSG00000175768		ENSG00000253009	ENSG00000252150
ENSG00000176198		ENSG00000253110	ENSG00000252288
ENSG00000176294		ENSG00000253168	ENSG00000252446
ENSG00000176463		ENSG00000253326	ENSG00000252475
ENSG00000176641		ENSG00000253330	ENSG00000252479
ENSG00000176783		ENSG00000253390	ENSG00000252561
ENSG00000177374		ENSG00000253421	ENSG00000252565
ENSG00000177400		ENSG00000253502	ENSG00000252706
ENSG00000177640		ENSG00000253572	ENSG00000252726
ENSG00000177791		ENSG00000253605	ENSG00000252821
ENSG00000177822		ENSG00000253715	ENSG00000252942
ENSG00000177990		ENSG00000253741	ENSG00000252986
ENSG00000178028		ENSG00000253806	ENSG00000253117
ENSG00000178950		ENSG00000253817	ENSG00000253166
ENSG00000179170		ENSG00000253875	ENSG00000253183
ENSG00000180776		ENSG00000253944	ENSG00000253204
ENSG00000181722		ENSG00000254000	ENSG00000253227
ENSG00000181873		ENSG00000254008	ENSG00000253244
ENSG00000182230		ENSG00000254087	ENSG00000253349
ENSG00000182287		ENSG00000254258	ENSG00000253463
ENSG00000182329		ENSG00000254274	ENSG00000253476
ENSG00000182606		ENSG00000254309	ENSG00000253567
ENSG00000182621		ENSG00000254343	ENSG00000253670
ENSG00000182667		ENSG00000254348	ENSG00000253675
ENSG00000182732		ENSG00000254440	ENSG00000253680
ENSG00000182768		ENSG00000254539	ENSG00000253695
ENSG00000182968		ENSG00000254550	ENSG00000253699
ENSG00000183032		ENSG00000254561	ENSG00000253728
ENSG00000183718		ENSG00000254581	ENSG00000253880
ENSG00000184139		ENSG00000254590	ENSG00000253931
ENSG00000184601		ENSG00000254636	ENSG00000253991
ENSG00000184647		ENSG00000254680	ENSG00000254040
ENSG00000185177		ENSG00000254694	ENSG00000254093
ENSG00000185875		ENSG00000254740	ENSG00000254126
ENSG00000187105		ENSG00000254771	ENSG00000254160
ENSG00000187147		ENSG00000254782	ENSG00000254231
ENSG00000187627		ENSG00000254854	ENSG00000254269
ENSG00000187741		ENSG00000254863	ENSG00000254338
ENSG00000187840		ENSG00000254892	ENSG00000254389
ENSG00000188185		ENSG00000254972	ENSG00000254548
ENSG00000188438		ENSG00000255002	ENSG00000254574
ENSG00000189350		ENSG00000255026	ENSG00000254614
ENSG00000189423		ENSG00000255036	ENSG00000254621
ENSG00000196167		ENSG00000255046	ENSG00000254651
ENSG00000196196		ENSG00000255089	ENSG00000254686
ENSG00000196391		ENSG00000255098	ENSG00000254697
ENSG00000196503		ENSG00000255112	ENSG00000254739
ENSG00000196748		ENSG00000255147	ENSG00000254741
ENSG00000197123		ENSG00000255230	ENSG00000254815
ENSG00000197445		ENSG00000255247	ENSG00000254819
ENSG00000197451		ENSG00000255273	ENSG00000254872
ENSG00000197990		ENSG00000255328	ENSG00000254948
ENSG00000198482		ENSG00000255366	ENSG00000254973
ENSG00000198732		ENSG00000255520	ENSG00000254984
ENSG00000198835		ENSG00000255583	ENSG00000254988
ENSG00000198855		ENSG00000255585	ENSG00000255050
ENSG00000198931		ENSG00000255595	ENSG00000255075
ENSG00000198939		ENSG00000255642	ENSG00000255088
ENSG00000199570		ENSG00000255850	ENSG00000255106
ENSG00000200047		ENSG00000255860	ENSG00000255108
ENSG00000200066		ENSG00000255885	ENSG00000255181
ENSG00000200072		ENSG00000255946	ENSG00000255200
ENSG00000200112		ENSG00000256008	ENSG00000255273
ENSG00000200408		ENSG00000256028	ENSG00000255319
ENSG00000200889		ENSG00000256142	ENSG00000255343
ENSG00000200959		ENSG00000256152	ENSG00000255395
ENSG00000202434		ENSG00000256249	ENSG00000255436
ENSG00000202523		ENSG00000256274	ENSG00000255464
ENSG00000203496		ENSG00000256436	ENSG00000255557
ENSG00000203684		ENSG00000256528	ENSG00000255606
ENSG00000203727		ENSG00000256651	ENSG00000255735
ENSG00000204140		ENSG00000256742	ENSG00000255808
ENSG00000204161		ENSG00000256888	ENSG00000255893
ENSG00000204398		ENSG00000256897	ENSG00000255902
ENSG00000204548		ENSG00000256950	ENSG00000256053
ENSG00000204852		ENSG00000257061	ENSG00000256293
ENSG00000205217		ENSG00000257252	ENSG00000256312
ENSG00000205758		ENSG00000257286	ENSG00000256323
ENSG00000205822		ENSG00000257384	ENSG00000256404
ENSG00000205899		ENSG00000257539	ENSG00000256500
ENSG00000205930		ENSG00000257870	ENSG00000256530
ENSG00000205971		ENSG00000257877	ENSG00000256576
ENSG00000206432		ENSG00000257947	ENSG00000256804
ENSG00000206976		ENSG00000258056	ENSG00000256885
ENSG00000207122		ENSG00000258300	ENSG00000256894
ENSG00000207149		ENSG00000258342	ENSG00000256982
ENSG00000207200		ENSG00000258437	ENSG00000257075
ENSG00000207258		ENSG00000258561	ENSG00000257126
ENSG00000207299		ENSG00000258563	ENSG00000257264
ENSG00000207415		ENSG00000258619	ENSG00000257268
ENSG00000207435		ENSG00000258693	ENSG00000257390
ENSG00000207638		ENSG00000258704	ENSG00000257391
ENSG00000212571		ENSG00000258716	ENSG00000257534
ENSG00000213291		ENSG00000258729	ENSG00000257607
ENSG00000213328		ENSG00000258802	ENSG00000257797
ENSG00000213492		ENSG00000258878	ENSG00000258240
ENSG00000213547		ENSG00000258948	ENSG00000258282
ENSG00000213630		ENSG00000258964	ENSG00000258417
ENSG00000214290		ENSG00000259022	ENSG00000258534
ENSG00000214295		ENSG00000259146	ENSG00000258724
ENSG00000214336		ENSG00000259177	ENSG00000258858
ENSG00000214765		ENSG00000259194	ENSG00000258914
ENSG00000214819		ENSG00000259205	ENSG00000259172
ENSG00000215110		ENSG00000259212	ENSG00000259225
ENSG00000215179		ENSG00000259256	ENSG00000259236
ENSG00000215223		ENSG00000259540	ENSG00000259264
ENSG00000215288		ENSG00000259579	ENSG00000259279
ENSG00000215386		ENSG00000259658	ENSG00000259304
ENSG00000215559		ENSG00000259660	ENSG00000259423
ENSG00000215881		ENSG00000259674	ENSG00000259440
ENSG00000215895		ENSG00000259695	ENSG00000259717
ENSG00000218336		ENSG00000259780	ENSG00000259784
ENSG00000219133		ENSG00000259992	ENSG00000259790
ENSG00000220734		ENSG00000260066	ENSG00000259895
ENSG00000220999		ENSG00000260102	ENSG00000259931
ENSG00000221108		ENSG00000260249	ENSG00000259989
ENSG00000221246		ENSG00000260256	ENSG00000260095
ENSG00000221532		ENSG00000260281	ENSG00000260126
ENSG00000221737		ENSG00000260316	ENSG00000260176
ENSG00000222004		ENSG00000260331	ENSG00000260285
ENSG00000222274		ENSG00000260369	ENSG00000260288
ENSG00000222533		ENSG00000260497	ENSG00000260293
ENSG00000223189		ENSG00000260741	ENSG00000260316
ENSG00000223225		ENSG00000260744	ENSG00000260420
ENSG00000223287		ENSG00000260776	ENSG00000260425
ENSG00000223651		ENSG00000260804	ENSG00000260439
ENSG00000223718		ENSG00000260861	ENSG00000260443
ENSG00000223782		ENSG00000260882	ENSG00000260456
ENSG00000224121		ENSG00000260905	ENSG00000260464
ENSG00000224172		ENSG00000260973	ENSG00000260466
ENSG00000224247		ENSG00000260977	ENSG00000260542
ENSG00000224524		ENSG00000260999	ENSG00000260565
ENSG00000224610		ENSG00000261020	ENSG00000260617
ENSG00000224628		ENSG00000261058	ENSG00000260622
ENSG00000224659		ENSG00000261211	ENSG00000260630
ENSG00000224795		ENSG00000261239	ENSG00000260738
ENSG00000224836		ENSG00000261248	ENSG00000260778
ENSG00000224905		ENSG00000261399	ENSG00000260815
ENSG00000224940		ENSG00000261418	ENSG00000260861
ENSG00000225377		ENSG00000261451	ENSG00000260874
ENSG00000225428		ENSG00000261467	ENSG00000260895
ENSG00000225437		ENSG00000261532	ENSG00000260914
ENSG00000225671		ENSG00000261584	ENSG00000260924
ENSG00000225830		ENSG00000261663	ENSG00000260944
ENSG00000225938		ENSG00000261693	ENSG00000260990
ENSG00000225970		ENSG00000261710	ENSG00000260996
ENSG00000226566		ENSG00000261757	ENSG00000261018
ENSG00000226807		ENSG00000261838	ENSG00000261049
ENSG00000226972		ENSG00000262001	ENSG00000261093
ENSG00000226995		ENSG00000262198	ENSG00000261095
ENSG00000227028		ENSG00000262495	ENSG00000261096
ENSG00000227058		ENSG00000262619	ENSG00000261186
ENSG00000227059		ENSG00000263436	ENSG00000261218
ENSG00000227230		ENSG00000263563	ENSG00000261273
ENSG00000227397		ENSG00000263596	ENSG00000261293
ENSG00000227661		ENSG00000263630	ENSG00000261294
ENSG00000227842		ENSG00000263691	ENSG00000261327
ENSG00000227845		ENSG00000263788	ENSG00000261377
ENSG00000228061		ENSG00000263878	ENSG00000261384
ENSG00000228071		ENSG00000263969	ENSG00000261430
ENSG00000228081		ENSG00000264014	ENSG00000261505
ENSG00000228392		ENSG00000264072	ENSG00000261543
ENSG00000228528		ENSG00000264108	ENSG00000261546
ENSG00000228645		ENSG00000264231	ENSG00000261556
ENSG00000228882		ENSG00000264303	ENSG00000261609
ENSG00000229066		ENSG00000264332	ENSG00000261643
ENSG00000229275		ENSG00000264474	ENSG00000261651
ENSG00000229586		ENSG00000264486	ENSG00000261693
ENSG00000229743		ENSG00000264585	ENSG00000261713
ENSG00000229762		ENSG00000264658	ENSG00000261720
ENSG00000230114		ENSG00000264675	ENSG00000261730
ENSG00000230267		ENSG00000264677	ENSG00000261793
ENSG00000230468		ENSG00000264678	ENSG00000261816
ENSG00000230499		ENSG00000264798	ENSG00000261889
ENSG00000230528		ENSG00000264922	ENSG00000261938
ENSG00000230563		ENSG00000264949	ENSG00000261971
ENSG00000230690		ENSG00000264972	ENSG00000262152
ENSG00000230856		ENSG00000265038	ENSG00000262362
ENSG00000230920		ENSG00000265060	ENSG00000262482
ENSG00000230958		ENSG00000265242	ENSG00000262585
ENSG00000230965		ENSG00000265280	ENSG00000262959
ENSG00000231273		ENSG00000265304	ENSG00000263017
ENSG00000231417		ENSG00000265329	ENSG00000263214
ENSG00000231476		ENSG00000265478	ENSG00000263293
ENSG00000231518		ENSG00000265480	ENSG00000263386
ENSG00000231707		ENSG00000265520	ENSG00000263468
ENSG00000231758		ENSG00000265529	ENSG00000263551
ENSG00000231777		ENSG00000265554	ENSG00000263594
ENSG00000231808		ENSG00000265590	ENSG00000263615
ENSG00000231914		ENSG00000265635	ENSG00000263656
ENSG00000232184		ENSG00000265657	ENSG00000263660
ENSG00000232358		ENSG00000265680	ENSG00000263697
ENSG00000232554		ENSG00000265812	ENSG00000263737
ENSG00000232742		ENSG00000265820	ENSG00000263742
ENSG00000233205		ENSG00000265850	ENSG00000263752
ENSG00000233437		ENSG00000265860	ENSG00000263769
ENSG00000233470		ENSG00000265910	ENSG00000263918
ENSG00000233545		ENSG00000266151	ENSG00000263933
ENSG00000233611		ENSG00000266186	ENSG00000263966
ENSG00000233725		ENSG00000266245	ENSG00000264004
ENSG00000233851		ENSG00000266264	ENSG00000264115
ENSG00000233876		ENSG00000266329	ENSG00000264144
ENSG00000234083		ENSG00000266339	ENSG00000264151
ENSG00000234371		ENSG00000266373	ENSG00000264205
ENSG00000234423		ENSG00000266470	ENSG00000264241
ENSG00000234531		ENSG00000266498	ENSG00000264248
ENSG00000234536		ENSG00000266527	ENSG00000264358
ENSG00000234663		ENSG00000266655	ENSG00000264378
ENSG00000234752		ENSG00000266690	ENSG00000264428
ENSG00000234977		ENSG00000266738	ENSG00000264445
ENSG00000235042		ENSG00000266746	ENSG00000264452
ENSG00000235076		ENSG00000266769	ENSG00000264549
ENSG00000235080		ENSG00000266830	ENSG00000264558
ENSG00000235095		ENSG00000266835	ENSG00000264576
ENSG00000235102		ENSG00000266836	ENSG00000264590
ENSG00000235254		ENSG00000266869	ENSG00000264850
ENSG00000235258		ENSG00000266939	ENSG00000265095
ENSG00000235387		ENSG00000266990	ENSG00000265106
ENSG00000235549		ENSG00000267079	ENSG00000265137
ENSG00000235881		ENSG00000267106	ENSG00000265236
ENSG00000236153		ENSG00000267259	ENSG00000265402
ENSG00000236485		ENSG00000267404	ENSG00000265457
ENSG00000236502		ENSG00000267456	ENSG00000265564
ENSG00000236590		ENSG00000267473	ENSG00000265731
ENSG00000236701		ENSG00000267513	ENSG00000265806
ENSG00000236834		ENSG00000267868	ENSG00000265815
ENSG00000236919		ENSG00000267913	ENSG00000265820
ENSG00000236922		ENSG00000268130	ENSG00000265850
ENSG00000237361		ENSG00000268301	ENSG00000266038
ENSG00000237635		ENSG00000268735	ENSG00000266141
ENSG00000238072		ENSG00000268838	ENSG00000266188
ENSG00000238171		ENSG00000269125	ENSG00000266192
ENSG00000238192		ENSG00000269259	ENSG00000266302
ENSG00000238244		ENSG00000269356	ENSG00000266477
ENSG00000238276		ENSG00000269376	ENSG00000266643
ENSG00000238296		ENSG00000269707	ENSG00000266692
ENSG00000238331		ENSG00000269846	ENSG00000266719
ENSG00000238443		ENSG00000269895	ENSG00000266776
ENSG00000238496		ENSG00000269899	ENSG00000266832
ENSG00000238590		ENSG00000269915	ENSG00000266942
ENSG00000238925		ENSG00000269924	ENSG00000266954
ENSG00000239117		ENSG00000269982	ENSG00000267020
ENSG00000239190		ENSG00000270030	ENSG00000267067
ENSG00000239475		ENSG00000270090	ENSG00000267076
ENSG00000239587		ENSG00000270105	ENSG00000267092
ENSG00000239804		ENSG00000270116	ENSG00000267116
ENSG00000240015		ENSG00000270127	ENSG00000267128
ENSG00000240990		ENSG00000270170	ENSG00000267247
ENSG00000241392		ENSG00000270237	ENSG00000267305
ENSG00000241520		ENSG00000270299	ENSG00000267390
ENSG00000241818		ENSG00000270302	ENSG00000267415
ENSG00000242070		ENSG00000270697	ENSG00000267470
ENSG00000242107		ENSG00000270751	ENSG00000267479
ENSG00000242614		ENSG00000270823	ENSG00000267567
ENSG00000242748		ENSG00000270883	ENSG00000267613
ENSG00000243317		ENSG00000270948	ENSG00000267643
ENSG00000243817		ENSG00000270972	ENSG00000267713
ENSG00000244004		ENSG00000270982	ENSG00000267722
ENSG00000244040		ENSG00000271040	ENSG00000267725
ENSG00000244464		ENSG00000271198	ENSG00000267733
ENSG00000245958		ENSG00000271437	ENSG00000268170
ENSG00000247213		ENSG00000271454	ENSG00000268288
ENSG00000247828		ENSG00000271522	ENSG00000268396
ENSG00000247950		ENSG00000271560	ENSG00000268412
ENSG00000248144		ENSG00000271593	ENSG00000268781
ENSG00000248266		ENSG00000271682	ENSG00000268936
ENSG00000248275		ENSG00000271727	ENSG00000268996
ENSG00000248777		ENSG00000271757	ENSG00000269000
ENSG00000248905		ENSG00000271856	ENSG00000269515
ENSG00000248925		ENSG00000271958	ENSG00000269676
ENSG00000248939		ENSG00000271977	ENSG00000269891
ENSG00000248949		ENSG00000272142	ENSG00000269901
ENSG00000249305		ENSG00000272301	ENSG00000270020
ENSG00000249465		ENSG00000272410	ENSG00000270076
ENSG00000249472		ENSG00000272482	ENSG00000270168
ENSG00000249553		ENSG00000272524	ENSG00000270195
ENSG00000249563		ENSG00000272564	ENSG00000270301
ENSG00000249631		ENSG00000272677	ENSG00000270399
ENSG00000249706		ENSG00000272695	ENSG00000270405
ENSG00000249842		ENSG00000272762	ENSG00000270432
ENSG00000249911		ENSG00000272774	ENSG00000270477
ENSG00000249915		ENSG00000272848	ENSG00000270697
ENSG00000250020		ENSG00000273018	ENSG00000270706
ENSG00000250156		ENSG00000273069	ENSG00000270734
ENSG00000250420		ENSG00000273156	ENSG00000270915
ENSG00000250425		ENSG00000273160	ENSG00000270951
ENSG00000250568		ENSG00000273233	ENSG00000271275
ENSG00000251023		ENSG00000273269	ENSG00000271523
ENSG00000251101		ENSG00000273477	ENSG00000271616
ENSG00000251321			ENSG00000271727
ENSG00000251459			ENSG00000271857
ENSG00000251652			ENSG00000271911
ENSG00000251902			ENSG00000272068
ENSG00000252072			ENSG00000272079
ENSG00000252213			ENSG00000272168
ENSG00000252533			ENSG00000272283
ENSG00000252623			ENSG00000272288
ENSG00000252793			ENSG00000272293
ENSG00000252824			ENSG00000272296
ENSG00000253117			ENSG00000272310
ENSG00000253293			ENSG00000272320
ENSG00000253437			ENSG00000272359
ENSG00000253504			ENSG00000272405
ENSG00000253507			ENSG00000272456
ENSG00000253526			ENSG00000272461
ENSG00000253572			ENSG00000272463
ENSG00000253602			ENSG00000272483
ENSG00000253685			ENSG00000272485
ENSG00000253745			ENSG00000272540
ENSG00000253787			ENSG00000272885
ENSG00000253803			ENSG00000272923
ENSG00000254070			ENSG00000272927
ENSG00000254183			ENSG00000272989
ENSG00000254265			ENSG00000272994
ENSG00000254384			ENSG00000273000
ENSG00000254584			ENSG00000273002
ENSG00000254624			ENSG00000273003
ENSG00000254637			ENSG00000273012
ENSG00000254836			ENSG00000273014
ENSG00000254859			ENSG00000273048
ENSG00000254866			ENSG00000273198
ENSG00000254940			ENSG00000273238
ENSG00000255001			ENSG00000273484
ENSG00000255288
ENSG00000255323
ENSG00000255460
ENSG00000255549
ENSG00000255551
ENSG00000255864
ENSG00000255919
ENSG00000256295
ENSG00000256463
ENSG00000256579
ENSG00000256897
ENSG00000256966
ENSG00000257184
ENSG00000258093
ENSG00000258417
ENSG00000258427
ENSG00000258564
ENSG00000258735
ENSG00000258868
ENSG00000258911
ENSG00000258913
ENSG00000258986
ENSG00000259037
ENSG00000259048
ENSG00000259169
ENSG00000259174
ENSG00000259212
ENSG00000259281
ENSG00000259349
ENSG00000259439
ENSG00000259480
ENSG00000259611
ENSG00000259689
ENSG00000259957
ENSG00000260605
ENSG00000260614
ENSG00000260637
ENSG00000260642
ENSG00000260922
ENSG00000260940
ENSG00000260969
ENSG00000261118
ENSG00000261176
ENSG00000261194
ENSG00000261428
ENSG00000261461
ENSG00000261510
ENSG00000261608
ENSG00000261648
ENSG00000261693
ENSG00000261728
ENSG00000261760
ENSG00000261782
ENSG00000261797
ENSG00000261836
ENSG00000262312
ENSG00000262533
ENSG00000262664
ENSG00000263050
ENSG00000263105
ENSG00000263146
ENSG00000263203
ENSG00000263300
ENSG00000263551
ENSG00000263596
ENSG00000263645
ENSG00000263827
ENSG00000263886
ENSG00000263926
ENSG00000263932
ENSG00000264065
ENSG00000264422
ENSG00000264675
ENSG00000264919
ENSG00000264989
ENSG00000265002
ENSG00000265003
ENSG00000265033
ENSG00000265199
ENSG00000265415
ENSG00000265520
ENSG00000265675
ENSG00000265781
ENSG00000266273
ENSG00000266283
ENSG00000266391
ENSG00000266400
ENSG00000266647
ENSG00000266676
ENSG00000266710
ENSG00000266838
ENSG00000266839
ENSG00000266892
ENSG00000266994
ENSG00000267009
ENSG00000267067
ENSG00000267195
ENSG00000267200
ENSG00000267272
ENSG00000267535
ENSG00000267919
ENSG00000268129
ENSG00000268209
ENSG00000268218
ENSG00000268702
ENSG00000268821
ENSG00000268892
ENSG00000269009
ENSG00000269118
ENSG00000269316
ENSG00000269535
ENSG00000269949
ENSG00000270059
ENSG00000270074
ENSG00000270087
ENSG00000270139
ENSG00000270213
ENSG00000270322
ENSG00000270403
ENSG00000270562
ENSG00000270654
ENSG00000270742
ENSG00000270859
ENSG00000271250
ENSG00000271396
ENSG00000271590
ENSG00000271727
ENSG00000271782
ENSG00000271842
ENSG00000272235
ENSG00000272282
ENSG00000272407
ENSG00000272463
ENSG00000272692
ENSG00000272862
ENSG00000273248
