# Supplementary material for: Human evolved regulatory elements modulate genes involved in cortical expansion and neurodevelopmental disease susceptibility
Source: Nat Commun. 2019 Jun 3;10:2396. doi: 10.1038/s41467-019-10248-3 (PMC6546784; doi:10.1038/s41467-019-10248-3)
Supplement: Supplementary file 6 — Supplementary Data 3 [file 41467_2019_10248_MOESM6_ESM.xlsx]

## Sheet: Supplementary Data 3
Sequence
CRISPR_gRNA	Forward	Reverse
GLI2-Bush28-gRNA1	ttggTGAAAGAGGATAGCTGCACGgtttaagagc	ttagctcttaaacCGTGCAGCTATCCTCTTTCAccaacaag
GLI2-Bush28-gRNA2	ttggTGAAATGCAAATGAGCTGCTgtttaagagc	ttagctcttaaacAGCAGCTCATTTGCATTTCAccaacaag
GLI3-Bird1225-gRNA1	ttggACAGCAAACCAATAAGGTAAgtttaagagc	ttagctcttaaacTTACCTTATTGGTTTGCTGTccaacaag
GLI3-Bird1225-gRNA2	ttggCAATTGATCCCTACTCTAGGgtttaagagc	ttagctcttaaacCCTAGAGTAGGGATCAATTGccaacaag
TBR1-Toh342-gRNA1	ttggTCTAAAATTGTCATCTGTCAgtttaagagc	ttagctcttaaacTGACAGATGACAATTTTAGAccaacaag
TBR1-Toh342-gRNA2	ttggCATAGTTAATGCTTATACACgtttaagagc	ttagctcttaaacGTGTATAAGCATTAACTATGccaacaag
Primers for qPCR	Sequence
GLI2	TCCATCTCCCCACTCTCAGA	CGGGAGTTGTTGATGTAGGC
GLI3	CCACTACCACCCTCCTCATC	TAACGGCCCTCATGATGTCT
TBR1	TGGAGGTTTCAAGGAGGCAA	CCGGATGCATATAGACCCGA
