# Supplementary material for: Human evolved regulatory elements modulate genes involved in cortical expansion and neurodevelopmental disease susceptibility
Source: Nat Commun. 2019 Jun 3;10:2396. doi: 10.1038/s41467-019-10248-3 (PMC6546784; doi:10.1038/s41467-019-10248-3)
Supplement: Supplementary file 7 — Supplementary Data 4 [file 41467_2019_10248_MOESM7_ESM.xlsx]

## Sheet: Supplementary Data 4
chr	start	end
chr1	20136	20371
chr1	35259	35369
chr1	46009	46359
chr1	121071	121258
chr1	127970	128101
chr1	132165	132183
chr1	159476	159644
chr1	252835	253135
chr1	345645	346194
chr1	349423	349554
chr1	354063	354342
chr1	454089	454127
chr1	458344	458691
chr1	556562	556657
chr1	564526	564637
chr1	582675	582689
chr1	605572	606175
chr1	674999	675242
chr1	772934	773054
chr1	773514	773862
chr1	839689	839727
chr1	900148	900312
chr1	936801	936839
chr1	1041311	1041611
chr1	1128312	1128567
chr1	1138766	1138804
chr1	1167454	1167618
chr1	1167934	1167972
chr1	1168326	1168340
chr1	1178270	1178319
chr1	1273608	1273865
chr1	1342859	1343023
chr1	1350518	1350756
chr1	1351426	1351668
chr1	1373454	1373633
chr1	1407595	1407852
chr1	1412182	1412430
chr1	1492634	1492982
chr1	1510158	1510322
chr1	1580431	1580469
chr1	1601709	1601731
chr1	1674464	1674486
chr1	1755192	1755631
chr1	1764954	1765202
chr1	1781236	1781557
chr1	1788178	1788382
chr1	1807237	1807492
chr1	1906486	1906665
chr1	1974971	1975228
chr1	1976665	1976714
chr1	2011636	2011658
chr1	2161859	2162116
chr1	2190148	2190454
chr1	2249447	2249611
chr1	2270775	2270830
chr1	2343555	2343719
chr1	2472439	2472477
chr1	2516532	2516627
chr1	2516951	2517208
chr1	2583269	2583435
chr1	2630003	2630260
chr1	2710826	2711265
chr1	2751903	2752082
chr1	2780373	2780630
chr1	2795697	2795717
chr1	2815787	2815836
chr1	2860122	2860364
chr1	2870426	2870554
chr1	2881400	2881635
chr1	2888913	2889170
chr1	2890415	2890672
chr1	2965507	2965698
chr1	2987604	2987768
chr1	3023868	3024098
chr1	3031662	3031841
chr1	3084410	3084448
chr1	3184245	3184283
chr1	3191450	3191505
chr1	3194447	3194803
chr1	3309550	3309665
chr1	3344934	3344972
chr1	3366692	3367020
chr1	3386196	3386245
chr1	3475011	3475358
chr1	3512057	3512314
chr1	3587570	3587827
chr1	3615231	3615280
chr1	3709222	3709244
chr1	3759044	3759282
chr1	3798204	3798452
chr1	3827837	3827875
chr1	4010745	4011034
chr1	4023992	4024180
chr1	4054526	4054746
chr1	4098267	4099058
chr1	4129858	4130042
chr1	4147763	4148011
chr1	4214804	4214971
chr1	4248718	4248846
chr1	4259505	4259617
chr1	4271749	4271987
chr1	4283509	4283673
chr1	4395577	4395616
chr1	4399853	4400088
chr1	4419049	4419405
chr1	4490183	4490511
chr1	4507584	4507718
chr1	4520922	4520940
chr1	4572926	4573057
chr1	4599064	4599855
chr1	4601658	4601984
chr1	4609009	4609266
chr1	4626682	4626902
chr1	4679609	4679755
chr1	4736029	4736078
chr1	4771923	4771978
chr1	4893485	4893712
chr1	4921522	4921764
chr1	4960997	4961105
chr1	5093616	5093972
chr1	5117067	5117204
chr1	5180922	5181152
chr1	5241947	5242111
chr1	5245906	5246073
chr1	5259640	5259787
chr1	5302995	5303174
chr1	5309204	5309299
chr1	5316920	5317485
chr1	5377150	5377364
chr1	5380845	5381042
chr1	5497677	5497812
chr1	5574703	5575011
chr1	5638876	5639043
chr1	5700581	5700969
chr1	5722015	5722035
chr1	5745578	5745966
chr1	5748543	5748676
chr1	5759875	5760424
chr1	5850927	5851235
chr1	5863246	5863489
chr1	5934367	5934546
chr1	6034219	6034607
chr1	6048399	6048612
chr1	6058470	6058565
chr1	6082158	6082291
chr1	6253727	6253957
chr1	6260999	6261256
chr1	6296338	6296358
chr1	6310668	6310717
chr1	6326132	6326362
chr1	6483756	6483776
chr1	6501335	6501643
chr1	6511774	6511794
chr1	6553646	6553974
chr1	6558022	6558279
chr1	6583076	6583464
chr1	6679600	6679655
chr1	6725649	6726483
chr1	6736233	6736463
chr1	6772062	6772197
chr1	6845569	6845618
chr1	6877285	6877456
chr1	6881392	6881431
chr1	6901117	6901457
chr1	7194657	7195063
chr1	7246150	7246283
chr1	7261208	7261709
chr1	7335258	7335537
chr1	7407915	7408158
chr1	7411323	7411362
chr1	7456479	7456905
chr1	7525056	7525273
chr1	7530402	7530730
chr1	7550998	7551386
chr1	7580971	7581437
chr1	7677032	7677052
chr1	7679961	7679977
chr1	7722915	7722953
chr1	7755324	7755562
chr1	7792928	7793163
chr1	7802428	7802592
chr1	7805699	7806046
chr1	7806250	7806799
chr1	7859761	7860069
chr1	7904545	7904745
chr1	7931746	7931861
chr1	7952891	7953265
chr1	7997485	7997983
chr1	8032241	8032562
chr1	8087806	8088009
chr1	8103363	8103620
chr1	8114677	8115103
chr1	8202515	8202823
chr1	8223713	8224079
chr1	8270404	8270661
chr1	8345648	8346054
chr1	8460100	8460309
chr1	8489109	8489357
chr1	8527204	8527343
chr1	8540712	8540969
chr1	8557404	8557744
chr1	8557792	8557938
chr1	8590874	8590912
chr1	8593651	8593868
chr1	8642301	8642471
chr1	8652942	8653052
chr1	8683210	8683230
chr1	8684312	8684645
chr1	8689306	8689614
chr1	8792402	8792628
chr1	8852478	8852738
chr1	8860207	8861041
chr1	8949788	8949802
chr1	8990538	8990912
chr1	8993420	8993741
chr1	9043527	9043841
chr1	9080902	9081033
chr1	9112040	9112396
chr1	9193658	9193954
chr1	9219892	9220188
chr1	9312092	9312235
chr1	9342684	9342990
chr1	9443724	9443852
chr1	9470491	9470530
chr1	9488994	9489016
chr1	9496918	9497089
chr1	9536821	9537064
chr1	9662200	9662457
chr1	9728102	9728651
chr1	9813448	9813804
chr1	9836418	9836653
chr1	9998450	9998727
chr1	10039836	10040003
chr1	10106208	10106465
chr1	10125158	10125273
chr1	10142260	10142588
chr1	10197786	10197896
chr1	10285500	10285930
chr1	10329140	10329316
chr1	10364913	10365458
chr1	10419494	10420254
chr1	10430923	10431126
chr1	10502080	10502251
chr1	10562690	10562917
chr1	10580425	10581259
chr1	10589671	10589985
chr1	10624112	10624438
chr1	10632334	10632546
chr1	10699588	10699602
chr1	10707907	10708164
chr1	10719463	10719501
chr1	10796765	10797022
chr1	10868727	10868866
chr1	10926492	10926530
chr1	10952446	10952651
chr1	11030039	11030077
chr1	11067608	11067789
chr1	11096926	11097254
chr1	11106977	11107026
chr1	11145224	11146015
chr1	11156175	11156310
chr1	11157736	11158721
chr1	11205592	11205898
chr1	11243879	11244670
chr1	11323367	11323673
chr1	11432805	11433010
chr1	11561778	11561827
chr1	11603179	11603535
chr1	11662765	11663071
chr1	11726485	11726499
chr1	11763636	11763650
chr1	11970303	11970420
chr1	12040261	12040425
chr1	12043536	12043924
chr1	12077539	12077895
chr1	12178521	12178641
chr1	12200165	12200422
chr1	12204965	12205222
chr1	12282127	12282256
chr1	12292224	12292552
chr1	12314579	12314814
chr1	12315454	12315794
chr1	12362772	12363068
chr1	12367858	12367973
chr1	12369086	12369225
chr1	12376139	12376272
chr1	12383155	12383393
chr1	12389242	12389410
chr1	12425071	12425181
chr1	12427819	12427989
chr1	12429002	12429337
chr1	12439013	12439123
chr1	12479748	12480229
chr1	12550546	12550794
chr1	12615930	12616134
chr1	12669501	12669609
chr1	12787447	12787617
chr1	12791286	12791582
chr1	12833148	12833391
chr1	12852021	12852855
chr1	12874384	12874427
chr1	13022887	13023452
chr1	13034281	13034445
chr1	13134707	13134850
chr1	13329829	13330106
chr1	13371423	13372257
chr1	13383664	13383919
chr1	13385111	13385307
chr1	13464517	13464655
chr1	13551525	13551684
chr1	13623827	13624079
chr1	13651294	13651462
chr1	13652908	13653051
chr1	13739792	13739918
chr1	13751141	13751430
chr1	13771678	13771848
chr1	13865761	13865781
chr1	13876796	13876984
chr1	13877528	13877674
chr1	13940937	13940954
chr1	13979704	13979849
chr1	14005513	14005955
chr1	14033945	14034539
chr1	14036786	14036800
chr1	14169092	14169334
chr1	14203170	14203425
chr1	14281867	14282067
chr1	14289785	14290619
chr1	14306488	14306810
chr1	14312084	14312113
chr1	14328971	14329139
chr1	14352017	14352515
chr1	14367436	14367604
chr1	14413317	14413561
chr1	14449754	14450009
chr1	14482122	14482257
chr1	14482864	14483036
chr1	14484132	14484405
chr1	14520101	14520475
chr1	14529593	14530091
chr1	14583663	14583920
chr1	14612967	14613167
chr1	14641956	14642099
chr1	14752263	14752371
chr1	14765013	14765068
chr1	14768847	14769082
chr1	14878889	14878938
chr1	14900798	14901075
chr1	14925979	14926367
chr1	15007572	15008150
chr1	15015108	15015272
chr1	15051499	15051667
chr1	15065364	15065752
chr1	15201932	15202144
chr1	15232734	15232898
chr1	15270223	15270579
chr1	15382992	15383100
chr1	15431267	15431396
chr1	15489003	15489377
chr1	15543618	15543747
chr1	15554837	15555037
chr1	15558717	15559120
chr1	15618428	15618599
chr1	15620472	15620521
chr1	15621456	15622034
chr1	15814184	15814531
chr1	15861774	15862100
chr1	15872163	15872589
chr1	15928037	15928055
chr1	15930427	15930501
chr1	15982857	15983071
chr1	16001343	16001578
chr1	16033418	16033746
chr1	16072780	16072854
chr1	16086428	16086734
chr1	16088915	16089223
chr1	16134064	16134081
chr1	16196702	16197128
chr1	16225901	16226092
chr1	16235665	16235891
chr1	16237414	16237601
chr1	16244341	16244472
chr1	16263944	16264039
chr1	16288370	16288608
chr1	16346966	16347021
chr1	16452845	16452940
chr1	16484008	16484028
chr1	16501646	16502002
chr1	16572341	16572355
chr1	16579843	16580115
chr1	16597234	16597676
chr1	16610505	16611091
chr1	16637168	16637305
chr1	16654025	16654298
chr1	16689384	16689661
chr1	16724365	16724385
chr1	16733481	16733501
chr1	16806310	16806558
chr1	16842913	16842927
chr1	16907865	16908107
chr1	16916299	16916655
chr1	16937921	16938147
chr1	16961335	16961709
chr1	17047601	17047831
chr1	17051514	17051771
chr1	17078216	17078566
chr1	17096995	17097225
chr1	17235429	17235567
chr1	17270910	17271110
chr1	17385455	17385783
chr1	17421798	17421965
chr1	17481976	17482146
chr1	17553091	17553329
chr1	17579780	17579959
chr1	17690969	17691108
chr1	17696786	17697267
chr1	17758703	17758721
chr1	17821122	17821365
chr1	17827167	17827523
chr1	17828463	17828791
chr1	17982821	17983000
chr1	18014123	18014172
chr1	18019005	18019023
chr1	18099987	18100230
chr1	18173970	18174276
chr1	18177907	18177923
chr1	18272428	18272655
chr1	18282718	18283106
chr1	18317409	18317759
chr1	18449062	18449390
chr1	18571688	18571967
chr1	18582328	18582656
chr1	18586574	18586902
chr1	18589552	18589873
chr1	18646117	18646390
chr1	18824060	18824168
chr1	18838925	18839202
chr1	18846108	18846352
chr1	18965709	18965951
chr1	19149321	19149556
chr1	19219976	19220224
chr1	19293235	19293447
chr1	19297461	19297666
chr1	19430824	19431005
chr1	19473508	19474086
chr1	19494734	19494938
chr1	19498558	19498730
chr1	19540828	19541142
chr1	19571198	19571471
chr1	19593331	19593761
chr1	19613290	19613345
chr1	19621321	19621629
chr1	19713862	19714168
chr1	19827247	19827603
chr1	19850566	19850595
chr1	19856436	19856713
chr1	19931518	19931830
chr1	19933601	19933765
chr1	20008829	20008868
chr1	20027925	20028091
chr1	20114095	20114265
chr1	20291497	20292010
chr1	20342650	20342863
chr1	20383008	20383374
chr1	20437753	20437995
chr1	20440921	20441087
chr1	20451088	20451102
chr1	20457635	20457780
chr1	20509435	20509783
chr1	20556227	20556462
chr1	20565074	20565092
chr1	20568763	20569166
chr1	20612316	20612546
chr1	20650987	20651293
chr1	20806736	20807004
chr1	20812338	20812376
chr1	20910900	20911173
chr1	20916727	20916979
chr1	20936503	20936577
chr1	21074132	21074252
chr1	21086209	21086377
chr1	21132838	21133267
chr1	21149518	21150046
chr1	21151468	21151818
chr1	21188474	21188584
chr1	21263005	21263550
chr1	21297944	21298054
chr1	21304543	21304769
chr1	21309339	21309511
chr1	21322936	21323171
chr1	21447390	21447406
chr1	21462400	21462449
chr1	21474026	21474571
chr1	21539533	21539810
chr1	21594081	21594311
chr1	21720114	21720292
chr1	21751563	21751820
chr1	21773602	21773877
chr1	21810574	21810826
chr1	21812270	21812284
chr1	21822720	21823028
chr1	21836792	21836971
chr1	21869841	21870084
chr1	21919709	21919966
chr1	21988252	21988580
chr1	22010261	22010713
chr1	22035494	22035783
chr1	22062727	22063292
chr1	22110399	22110602
chr1	22113642	22113970
chr1	22133932	22134174
chr1	22136979	22137217
chr1	22193366	22194200
chr1	22202495	22202674
chr1	22203907	22204155
chr1	22244957	22245142
chr1	22277893	22277942
chr1	22328436	22328725
chr1	22588560	22588812
chr1	22632121	22632138
chr1	22633664	22633986
chr1	22638479	22638605
chr1	22679592	22680073
chr1	22703739	22704087
chr1	22779759	22779869
chr1	22780321	22780642
chr1	22804492	22804840
chr1	22805979	22806193
chr1	22832023	22832462
chr1	22834795	22834929
chr1	22865942	22866113
chr1	22920222	22920550
chr1	22991481	22991708
chr1	23023046	23023358
chr1	23036850	23036888
chr1	23171611	23171782
chr1	23249002	23249229
chr1	23263763	23263931
chr1	23320407	23320862
chr1	23443547	23443999
chr1	23452006	23452306
chr1	23454909	23455338
chr1	23478850	23479070
chr1	23490254	23490457
chr1	23547309	23547448
chr1	23553418	23553707
chr1	23616873	23617070
chr1	23617332	23617537
chr1	23634084	23634298
chr1	23667740	23667928
chr1	23685592	23685635
chr1	23787593	23787895
chr1	23866976	23867111
chr1	24074032	24074474
chr1	24079711	24080023
chr1	24103299	24103321
chr1	24151068	24151303
chr1	24165866	24166254
chr1	24212601	24212619
chr1	24288435	24288632
chr1	24300844	24300961
chr1	24321248	24321266
chr1	24351098	24351491
chr1	24428208	24428316
chr1	24428607	24428656
chr1	24432910	24433127
chr1	24462406	24462754
chr1	24533571	24534561
chr1	24561961	24562199
chr1	24577986	24578551
chr1	24597218	24597558
chr1	24697489	24697785
chr1	24732989	24733126
chr1	24769363	24769793
chr1	24791269	24791454
chr1	24823350	24823497
chr1	24824789	24824900
chr1	24911839	24912147
chr1	24926023	24926271
chr1	24969023	24969280
chr1	25023503	25023850
chr1	25059066	25059186
chr1	25105243	25105582
chr1	25118863	25119213
chr1	25136778	25137140
chr1	25150451	25150651
chr1	25153630	25153767
chr1	25186910	25186959
chr1	25248618	25249212
chr1	25290822	25291001
chr1	25419509	25419527
chr1	25442865	25443186
chr1	25456172	25456375
chr1	25548913	25549192
chr1	25667680	25667928
chr1	25679219	25679671
chr1	25725837	25726116
chr1	25970901	25971019
chr1	25971334	25971569
chr1	26161533	26161776
chr1	26170966	26171111
chr1	26202347	26202511
chr1	26275950	26276297
chr1	26277142	26277356
chr1	26405193	26405301
chr1	26417054	26417164
chr1	26423636	26423762
chr1	26424567	26424606
chr1	26475354	26475513
chr1	26482238	26482256
chr1	26534948	26535139
chr1	26581095	26581608
chr1	26588045	26588183
chr1	26632216	26632544
chr1	26705482	26705819
chr1	26751191	26751320
chr1	26753310	26753353
chr1	26825190	26825578
chr1	26911343	26911749
chr1	26935102	26935230
chr1	26949668	26949925
chr1	27035834	27035852
chr1	27044806	27045049
chr1	27067015	27067445
chr1	27089760	27090049
chr1	27094795	27095021
chr1	27103220	27103542
chr1	27168701	27168882
chr1	27178762	27178879
chr1	27179834	27179889
chr1	27194702	27195049
chr1	27253995	27254013
chr1	27255167	27255394
chr1	27335379	27335668
chr1	27379970	27380136
chr1	27390969	27391133
chr1	27411329	27411514
chr1	27419852	27420061
chr1	27490256	27490564
chr1	27546701	27547094
chr1	27592088	27592106
chr1	27609485	27609664
chr1	27789287	27789421
chr1	27812925	27813139
chr1	27877494	27877532
chr1	27947731	27948134
chr1	27978437	27978950
chr1	28003654	28003866
chr1	28019422	28019532
chr1	28027377	28027394
chr1	28121833	28122181
chr1	28228522	28228748
chr1	28258619	28258820
chr1	28367632	28367800
chr1	28396063	28396290
chr1	28437112	28437207
chr1	28503960	28504281
chr1	28506200	28506547
chr1	28602760	28603033
chr1	28662712	28663062
chr1	28665514	28665642
chr1	28672176	28672524
chr1	28762397	28762507
chr1	28764784	28764901
chr1	28793564	28793901
chr1	28854416	28854664
chr1	28889390	28889419
chr1	28958530	28958757
chr1	28987491	28987688
chr1	28992783	28992949
chr1	29098401	29099161
chr1	29099319	29099522
chr1	29155495	29155607
chr1	29176445	29176494
chr1	29226943	29227017
chr1	29241455	29241634
chr1	29282574	29282791
chr1	29313835	29314182
chr1	29319891	29320265
chr1	29377446	29377622
chr1	29401242	29401418
chr1	29437010	29437130
chr1	29468844	29469074
chr1	29478017	29478334
chr1	29481056	29481298
chr1	29484753	29485042
chr1	29599159	29599287
chr1	29610416	29610673
chr1	29640493	29640728
chr1	29744590	29744978
chr1	29745992	29746206
chr1	29746846	29747637
chr1	29751081	29751228
chr1	29790345	29790529
chr1	29813089	29813270
chr1	29818927	29819274
chr1	30066353	30066534
chr1	30135782	30136094
chr1	30143424	30143780
chr1	30144636	30145024
chr1	30164670	30165122
chr1	30212967	30212989
chr1	30222079	30222101
chr1	30239083	30239343
chr1	30269198	30269318
chr1	30299401	30299580
chr1	30412437	30412672
chr1	30419016	30419195
chr1	30426032	30426597
chr1	30460945	30461295
chr1	30595267	30595502
chr1	30621673	30621852
chr1	30683847	30684043
chr1	30704494	30704804
chr1	30744945	30745000
chr1	30813698	30813712
chr1	30931206	30931409
chr1	30950988	30951133
chr1	30963868	30964038
chr1	31002359	31002707
chr1	31043540	31043554
chr1	31089752	31089931
chr1	31106036	31106165
chr1	31108069	31108397
chr1	31183039	31183328
chr1	31199347	31200181
chr1	31393904	31394359
chr1	31424595	31424998
chr1	31476050	31476329
chr1	31487785	31488237
chr1	31517825	31518153
chr1	31531493	31531663
chr1	31562269	31562397
chr1	31650063	31650320
chr1	31665394	31665502
chr1	31712168	31712332
chr1	31732034	31732089
chr1	31741236	31741364
chr1	31762646	31762921
chr1	31763669	31763798
chr1	31788453	31788667
chr1	31845989	31846246
chr1	31849106	31849126
chr1	31912409	31912715
chr1	31952357	31952935
chr1	31956783	31957104
chr1	32011284	32011443
chr1	32019893	32020069
chr1	32083403	32083567
chr1	32131210	32131467
chr1	32137817	32137872
chr1	32291684	32291821
chr1	32304794	32304995
chr1	32397450	32397789
chr1	32408628	32408949
chr1	32434607	32435037
chr1	32471534	32471789
chr1	32488177	32488524
chr1	32494126	32494146
chr1	32539915	32540150
chr1	32625709	32626017
chr1	32660915	32661221
chr1	32716976	32717155
chr1	32752306	32752526
chr1	32868796	32868817
chr1	32956366	32956634
chr1	32975161	32975482
chr1	32979431	32979753
chr1	33010796	33011162
chr1	33026223	33026389
chr1	33026777	33026924
chr1	33060739	33060966
chr1	33073821	33074059
chr1	33192385	33192407
chr1	33199627	33199806
chr1	33256175	33256531
chr1	33271777	33271923
chr1	33282415	33282583
chr1	33425073	33425375
chr1	33449496	33449518
chr1	33454920	33455711
chr1	33528606	33528701
chr1	33563501	33563749
chr1	33606629	33607017
chr1	33645786	33646094
chr1	33661513	33661770
chr1	33681573	33681887
chr1	33821654	33821880
chr1	33913597	33913765
chr1	33991888	33992291
chr1	33994442	33994588
chr1	34077148	34077268
chr1	34110990	34111119
chr1	34167986	34168352
chr1	34196835	34197114
chr1	34297542	34297701
chr1	34358643	34358777
chr1	34377284	34377640
chr1	34388534	34388860
chr1	34458998	34459203
chr1	34460677	34461025
chr1	34503756	34503895
chr1	34546629	34546646
chr1	34555307	34555474
chr1	34560785	34561135
chr1	34642605	34642769
chr1	34747061	34747487
chr1	34770408	34770523
chr1	34829064	34829230
chr1	34837017	34837183
chr1	34858982	34859388
chr1	34876980	34877255
chr1	34877861	34877916
chr1	34900626	34900675
chr1	34947909	34948186
chr1	34975091	34975335
chr1	35014143	35014737
chr1	35017874	35017948
chr1	35047681	35048084
chr1	35134927	35135408
chr1	35201144	35201349
chr1	35244559	35244674
chr1	35303002	35303330
chr1	35352117	35352166
chr1	35374804	35374972
chr1	35397138	35397306
chr1	35421118	35421393
chr1	35489556	35489770
chr1	35539800	35539915
chr1	35546409	35546600
chr1	35547486	35547782
chr1	35556092	35556230
chr1	35584754	35585196
chr1	35658006	35658170
chr1	35692761	35692925
chr1	35697271	35697345
chr1	35707147	35707352
chr1	35737153	35737718
chr1	35754185	35754445
chr1	35796206	35796751
chr1	35804105	35804239
chr1	35831891	35832011
chr1	35866114	35866428
chr1	35947019	35947331
chr1	36002740	36002911
chr1	36005757	36006009
chr1	36060912	36061038
chr1	36082482	36082757
chr1	36091928	36092141
chr1	36094882	36095312
chr1	36095710	36096136
chr1	36108288	36108543
chr1	36124627	36124755
chr1	36166251	36166654
chr1	36169128	36169146
chr1	36180798	36181201
chr1	36217133	36217468
chr1	36235824	36235919
chr1	36312551	36312625
chr1	36362566	36363064
chr1	36381441	36381730
chr1	36385297	36385476
chr1	36423569	36423817
chr1	36446531	36446827
chr1	36452839	36453145
chr1	36499114	36499595
chr1	36540021	36540427
chr1	36626638	36626895
chr1	36725091	36725572
chr1	36727995	36728345
chr1	36762971	36763141
chr1	36774515	36774635
chr1	36804352	36804740
chr1	36848123	36848440
chr1	36851464	36851721
chr1	36855066	36855174
chr1	36875684	36875860
chr1	36884342	36884468
chr1	36985431	36985597
chr1	36995774	36996031
chr1	37067095	37067338
chr1	37228635	37229148
chr1	37287389	37287559
chr1	37297131	37297404
chr1	37380652	37380920
chr1	37394694	37395192
chr1	37404344	37404475
chr1	37406683	37406888
chr1	37480002	37480136
chr1	37500485	37500649
chr1	37606281	37606589
chr1	37663028	37663483
chr1	37674206	37674423
chr1	37690574	37690648
chr1	37695337	37695508
chr1	37705189	37705322
chr1	37724398	37724745
chr1	37761678	37762179
chr1	37791043	37791285
chr1	37892047	37892149
chr1	37959400	37959803
chr1	37967056	37967261
chr1	37993338	37993613
chr1	38025353	38025481
chr1	38150909	38150927
chr1	38158077	38158132
chr1	38172923	38173031
chr1	38185154	38185176
chr1	38213903	38214123
chr1	38547399	38547792
chr1	38623107	38623382
chr1	38729772	38729790
chr1	38775220	38775480
chr1	38874330	38874630
chr1	38954198	38954329
chr1	38998295	38998698
chr1	39065636	39065773
chr1	39066504	39066742
chr1	39077671	39077909
chr1	39113686	39114023
chr1	39156587	39156715
chr1	39167014	39167322
chr1	39240267	39240544
chr1	39256523	39256953
chr1	39322869	39323195
chr1	39337976	39338173
chr1	39420714	39420949
chr1	39426609	39426888
chr1	39472964	39473206
chr1	39499482	39499771
chr1	39507011	39507509
chr1	39578409	39578430
chr1	39703427	39703632
chr1	39721486	39721721
chr1	39760887	39761155
chr1	39834469	39834670
chr1	39849861	39850187
chr1	39866888	39867343
chr1	39900903	39901253
chr1	39910505	39910648
chr1	39919511	39919784
chr1	39920895	39921223
chr1	39931585	39931933
chr1	40003377	40003547
chr1	40013902	40014137
chr1	40132935	40133030
chr1	40213180	40213536
chr1	40269124	40269354
chr1	40299393	40299524
chr1	40338645	40338959
chr1	40345943	40346283
chr1	40369617	40369639
chr1	40401762	40401896
chr1	40409961	40410269
chr1	40464842	40464864
chr1	40519699	40519875
chr1	40613333	40613467
chr1	40692865	40693029
chr1	40694530	40694765
chr1	40706059	40706462
chr1	40714669	40714995
chr1	40727907	40728242
chr1	40811875	40812075
chr1	40894805	40894981
chr1	40914511	40914899
chr1	40918549	40919062
chr1	40926605	40926878
chr1	40957723	40957980
chr1	40975965	40976133
chr1	41015268	41015540
chr1	41029335	41029468
chr1	41125652	41126008
chr1	41146391	41146794
chr1	41169554	41169687
chr1	41170838	41171424
chr1	41183125	41183531
chr1	41219483	41219649
chr1	41301317	41301460
chr1	41393438	41393727
chr1	41414123	41414324
chr1	41416828	41417124
chr1	41508773	41508901
chr1	41512828	41513117
chr1	41539514	41539787
chr1	41604537	41604979
chr1	41608945	41609446
chr1	41629813	41629942
chr1	41639561	41639671
chr1	41665889	41666226
chr1	41676906	41677132
chr1	41679697	41679726
chr1	41698398	41698598
chr1	41716290	41716625
chr1	41832151	41832315
chr1	41870318	41870356
chr1	41880415	41880470
chr1	41909152	41909280
chr1	41926944	41927199
chr1	41962866	41962915
chr1	41992658	41992837
chr1	42045456	42045476
chr1	42089841	42089863
chr1	42193761	42193929
chr1	42214215	42214332
chr1	42294873	42295223
chr1	42333019	42333048
chr1	42342649	42342850
chr1	42347125	42347245
chr1	42372287	42372729
chr1	42396178	42396298
chr1	42447423	42447591
chr1	42469825	42470815
chr1	42483440	42483762
chr1	42485245	42485356
chr1	42513024	42513244
chr1	42683217	42683820
chr1	42705753	42706544
chr1	42722192	42722492
chr1	42746414	42746656
chr1	42801450	42801978
chr1	42847163	42847273
chr1	42856179	42856346
chr1	42913219	42913720
chr1	42916701	42916830
chr1	42943197	42943457
chr1	42952505	42952633
chr1	42957131	42957659
chr1	42963780	42963919
chr1	43027610	43027824
chr1	43071269	43071486
chr1	43121256	43121596
chr1	43151662	43151777
chr1	43195045	43195395
chr1	43203840	43203862
chr1	43237598	43237833
chr1	43253114	43253293
chr1	43267278	43267352
chr1	43290795	43290986
chr1	43336435	43336703
chr1	43355348	43355479
chr1	43416672	43416815
chr1	43466655	43466859
chr1	43471152	43471390
chr1	43507912	43508030
chr1	43519973	43520111
chr1	43588983	43589251
chr1	43651879	43651974
chr1	43675715	43676549
chr1	43680657	43680769
chr1	43728817	43729138
chr1	43779738	43780055
chr1	43810007	43810237
chr1	43990601	43990621
chr1	44017335	44017565
chr1	44069376	44069414
chr1	44123333	44123641
chr1	44191605	44192011
chr1	44219537	44219845
chr1	44223045	44223249
chr1	44238183	44238485
chr1	44245225	44245413
chr1	44255985	44256176
chr1	44264016	44264246
chr1	44280471	44280706
chr1	44288715	44288990
chr1	44290610	44291065
chr1	44304989	44305301
chr1	44317572	44317707
chr1	44383692	44383873
chr1	44408782	44409170
chr1	44551323	44551596
chr1	44562282	44562582
chr1	44607517	44607752
chr1	44695086	44695124
chr1	44732818	44733126
chr1	44738326	44738622
chr1	44770500	44770666
chr1	44783253	44783392
chr1	44787182	44787747
chr1	44788324	44788494
chr1	44810493	44810511
chr1	44821889	44822080
chr1	44867409	44867635
chr1	44900310	44900552
chr1	44959282	44959311
chr1	44996240	44996350
chr1	45074680	45074918
chr1	45102917	45103245
chr1	45188503	45188638
chr1	45196286	45196633
chr1	45312207	45312366
chr1	45336607	45336944
chr1	45347702	45347874
chr1	45352586	45353114
chr1	45387021	45387519
chr1	45439734	45440009
chr1	45461255	45461439
chr1	45492967	45493373
chr1	45552937	45553125
chr1	45557886	45558163
chr1	45571008	45571265
chr1	45673642	45674402
chr1	45696779	45697087
chr1	45701330	45701531
chr1	45763867	45764127
chr1	45803474	45803619
chr1	45866539	45866886
chr1	45979906	45980227
chr1	45981224	45981627
chr1	45982248	45982569
chr1	46079800	46079874
chr1	46094462	46094479
chr1	46134518	46134797
chr1	46140472	46140660
chr1	46155544	46155599
chr1	46166623	46166826
chr1	46273412	46273851
chr1	46417779	46417918
chr1	46429609	46429829
chr1	46528396	46528733
chr1	46546634	46547008
chr1	46572890	46573142
chr1	46582936	46583193
chr1	46595655	46595915
chr1	46613987	46614155
chr1	46625993	46626210
chr1	46645441	46645632
chr1	46712195	46712330
chr1	46782963	46783127
chr1	46906996	46907183
chr1	46979119	46979507
chr1	47067874	47068112
chr1	47084185	47084319
chr1	47117409	47117596
chr1	47134479	47134867
chr1	47160151	47160664
chr1	47162142	47163132
chr1	47219041	47219314
chr1	47243540	47243558
chr1	47379745	47380013
chr1	47409274	47409549
chr1	47454231	47454402
chr1	47520416	47520559
chr1	47648525	47648653
chr1	47669561	47670062
chr1	47717116	47717412
chr1	47721568	47721753
chr1	47729295	47729568
chr1	47748365	47748866
chr1	47763839	47764156
chr1	47838498	47838712
chr1	47898050	47898356
chr1	47935138	47935475
chr1	48036045	48036283
chr1	48044257	48044578
chr1	48177603	48177851
chr1	48181282	48181441
chr1	48198239	48198737
chr1	48213430	48213698
chr1	48214301	48214429
chr1	48414483	48414695
chr1	48456668	48456835
chr1	48479115	48479235
chr1	48588037	48588249
chr1	48606023	48606195
chr1	48611910	48612250
chr1	48624883	48624985
chr1	48643485	48644030
chr1	48713573	48714015
chr1	48741868	48742103
chr1	48763564	48763666
chr1	48822398	48822598
chr1	48843942	48844528
chr1	48844408	48844814
chr1	48860776	48861011
chr1	48916686	48916928
chr1	48969684	48970024
chr1	49058812	49059377
chr1	49072122	49072357
chr1	49090015	49090216
chr1	49103818	49104060
chr1	49104432	49104596
chr1	49108037	49108345
chr1	49121375	49121768
chr1	49168334	49168519
chr1	49271482	49271685
chr1	49285622	49285790
chr1	49324449	49324594
chr1	49325133	49325539
chr1	49329009	49329415
chr1	49373142	49373273
chr1	49401010	49401285
chr1	49436098	49436415
chr1	49444802	49445405
chr1	49467537	49467794
chr1	49472419	49472727
chr1	49518290	49518623
chr1	49558749	49559294
chr1	49562853	49562973
chr1	49593717	49593961
chr1	49596631	49596827
chr1	49599478	49599738
chr1	49609688	49609704
chr1	49615896	49616482
chr1	49641798	49642296
chr1	49671565	49671837
chr1	49687152	49687487
chr1	49694526	49694769
chr1	49777629	49777825
chr1	49801469	49801689
chr1	49820517	49821351
chr1	49834927	49835111
chr1	49864485	49864742
chr1	49867776	49868086
chr1	49872690	49873116
chr1	49919512	49919862
chr1	49929399	49929656
chr1	49935073	49935299
chr1	49943678	49943887
chr1	49960724	49960997
chr1	49994967	49995304
chr1	50005712	50006315
chr1	50028373	50028532
chr1	50060458	50060587
chr1	50076117	50076425
chr1	50105917	50106050
chr1	50128135	50128361
chr1	50137327	50137429
chr1	50155437	50155608
chr1	50237909	50238085
chr1	50242041	50242261
chr1	50266793	50267232
chr1	50301378	50301394
chr1	50323287	50323785
chr1	50339656	50339789
chr1	50361891	50362091
chr1	50365848	50366121
chr1	50406384	50406701
chr1	50433773	50433939
chr1	50465789	50465922
chr1	50522579	50523182
chr1	50549872	50550353
chr1	50552875	50553079
chr1	50586246	50586620
chr1	50587295	50587324
chr1	50590617	50590822
chr1	50593393	50593564
chr1	50611348	50611590
chr1	50617450	50617593
chr1	50618661	50618913
chr1	50652025	50652263
chr1	50722978	50722995
chr1	50786328	50786605
chr1	50800550	50800906
chr1	50800599	50800778
chr1	50844312	50845146
chr1	50845860	50846290
chr1	50906567	50906682
chr1	50909099	50909201
chr1	50954244	50954458
chr1	50992374	50992651
chr1	51002026	51002069
chr1	51020032	51020232
chr1	51063728	51063856
chr1	51067235	51067557
chr1	51068714	51068958
chr1	51163631	51163845
chr1	51186133	51186631
chr1	51254085	51254402
chr1	51270354	51270500
chr1	51332393	51332577
chr1	51344455	51344983
chr1	51373201	51373961
chr1	51390510	51391344
chr1	51422255	51422425
chr1	51455393	51455513
chr1	51461880	51462155
chr1	51464177	51464403
chr1	51465189	51465980
chr1	51483984	51484131
chr1	51501763	51502001
chr1	51510755	51510990
chr1	51522914	51523899
chr1	51575880	51576093
chr1	51600193	51600304
chr1	51672501	51672727
chr1	51674715	51675309
chr1	51717728	51718167
chr1	51849531	51849757
chr1	51862024	51862573
chr1	51919041	51919245
chr1	51925922	51926067
chr1	51937261	51937449
chr1	51980980	51981253
chr1	52012280	52012686
chr1	52066403	52066536
chr1	52084548	52084691
chr1	52101322	52101887
chr1	52110100	52110934
chr1	52165917	52166045
chr1	52205111	52205282
chr1	52208932	52209066
chr1	52239485	52240063
chr1	52252832	52253084
chr1	52256874	52257104
chr1	52303310	52303455
chr1	52315812	52316179
chr1	52330481	52330501
chr1	52348979	52349279
chr1	52382212	52382560
chr1	52400633	52400803
chr1	52403447	52404238
chr1	52479873	52479985
chr1	52534841	52535055
chr1	52548965	52549099
chr1	52585815	52585944
chr1	52617071	52617291
chr1	52641107	52641396
chr1	52681739	52681927
chr1	52688129	52688295
chr1	52718482	52718687
chr1	52722426	52722614
chr1	52746095	52746337
chr1	52769033	52769148
chr1	52816247	52816385
chr1	52877113	52877316
chr1	52902579	52902912
chr1	52912002	52912114
chr1	52916444	52916564
chr1	52919420	52919598
chr1	52984717	52985156
chr1	53035523	53035758
chr1	53052139	53052407
chr1	53054778	53055356
chr1	53080581	53080937
chr1	53082812	53083101
chr1	53086705	53087015
chr1	53087654	53087911
chr1	53162439	53162644
chr1	53197407	53197525
chr1	53201772	53202175
chr1	53371052	53371070
chr1	53388920	53389146
chr1	53471476	53471605
chr1	53472225	53472467
chr1	53479359	53479544
chr1	53512031	53513016
chr1	53518767	53518901
chr1	53525533	53526061
chr1	53595217	53595396
chr1	53605740	53605975
chr1	53623009	53623156
chr1	53662599	53662763
chr1	53664799	53664854
chr1	53713068	53713416
chr1	53713087	53713360
chr1	53795662	53796009
chr1	53845444	53845466
chr1	53879093	53879227
chr1	53881854	53882126
chr1	53908316	53908504
chr1	54242902	54243467
chr1	54273614	54273856
chr1	54278749	54278878
chr1	54332547	54332715
chr1	54401202	54401419
chr1	54445045	54445373
chr1	54514626	54515078
chr1	54631349	54631404
chr1	54738144	54738379
chr1	54843771	54843897
chr1	54890903	54891069
chr1	54945085	54945134
chr1	54945244	54945550
chr1	54989342	54989615
chr1	54997694	54998050
chr1	55003777	55004326
chr1	55180566	55180745
chr1	55201925	55202168
chr1	55218146	55218394
chr1	55255380	55255708
chr1	55377171	55377335
chr1	55433502	55433622
chr1	55521631	55521888
chr1	55547182	55547284
chr1	55570646	55570793
chr1	55578755	55579333
chr1	55617761	55618094
chr1	55647517	55647785
chr1	55722851	55722968
chr1	55763414	55763742
chr1	55787932	55787954
chr1	55925731	55925991
chr1	55974043	55974541
chr1	55990203	55990451
chr1	56063370	56063499
chr1	56068801	56069136
chr1	56093438	56093904
chr1	56116444	56116603
chr1	56151579	56151875
chr1	56153758	56154054
chr1	56175312	56175329
chr1	56218777	56218879
chr1	56221367	56221510
chr1	56235324	56235566
chr1	56261805	56261907
chr1	56313348	56313926
chr1	56316944	56317103
chr1	56356827	56357069
chr1	56492460	56492708
chr1	56497651	56497796
chr1	56524826	56525327
chr1	56542568	56542736
chr1	56593681	56594120
chr1	56595007	56595207
chr1	56629527	56630121
chr1	56647909	56647948
chr1	56654996	56655509
chr1	56667665	56667938
chr1	56672547	56672764
chr1	56694730	56694832
chr1	56710397	56710499
chr1	56736224	56736690
chr1	56766026	56766081
chr1	56812271	56812498
chr1	56863347	56863661
chr1	56942631	56942680
chr1	56973207	56973554
chr1	56984128	56984263
chr1	57028537	57028654
chr1	57044309	57044473
chr1	57049041	57049283
chr1	57063231	57063395
chr1	57083885	57084645
chr1	57113224	57113350
chr1	57178935	57179061
chr1	57182011	57182509
chr1	57185868	57185980
chr1	57192416	57192944
chr1	57192811	57192992
chr1	57216420	57216625
chr1	57247912	57248126
chr1	57298102	57298344
chr1	57312336	57312553
chr1	57334234	57334601
chr1	57392680	57393119
chr1	57487772	57487977
chr1	57488058	57488644
chr1	57496147	57496577
chr1	57499977	57500147
chr1	57517849	57517982
chr1	57588936	57589069
chr1	57633605	57634365
chr1	57656809	57656825
chr1	57671132	57671411
chr1	57690797	57690813
chr1	57717015	57717365
chr1	57822481	57822589
chr1	57837784	57837960
chr1	57842892	57843358
chr1	57843843	57844180
chr1	57862343	57862616
chr1	57889855	57890019
chr1	57891616	57891775
chr1	57963326	57963640
chr1	57973500	57973727
chr1	57977733	57978029
chr1	57982522	57982964
chr1	58002468	58003302
chr1	58049855	58050181
chr1	58117523	58117597
chr1	58133571	58133867
chr1	58204710	58204952
chr1	58253161	58253182
chr1	58291824	58292059
chr1	58318374	58318586
chr1	58372691	58372917
chr1	58390005	58390217
chr1	58411755	58411998
chr1	58443059	58443171
chr1	58446084	58446248
chr1	58457600	58457838
chr1	58496209	58496368
chr1	58501457	58501677
chr1	58579366	58579492
chr1	58648191	58648400
chr1	58661695	58662685
chr1	58690163	58691148
chr1	58717763	58718084
chr1	58726110	58726438
chr1	58737587	58737990
chr1	58786705	58786931
chr1	58799473	58799641
chr1	58830745	58831059
chr1	58887756	58887889
chr1	58940805	58940964
chr1	58998949	58999125
chr1	58999847	58999949
chr1	59010022	59010200
chr1	59087098	59087172
chr1	59107008	59107509
chr1	59124994	59125236
chr1	59129461	59130006
chr1	59131828	59132025
chr1	59191167	59191463
chr1	59194350	59194526
chr1	59201849	59201975
chr1	59202136	59202409
chr1	59259556	59259870
chr1	59328044	59328878
chr1	59339398	59339840
chr1	59386601	59386772
chr1	59402270	59402848
chr1	59422874	59423005
chr1	59428632	59428889
chr1	59469839	59470156
chr1	59491893	59492141
chr1	59503920	59504192
chr1	59556506	59556707
chr1	59603121	59603223
chr1	59621715	59622549
chr1	59645681	59645816
chr1	59674616	59674928
chr1	59680210	59680467
chr1	59691686	59692092
chr1	59696331	59696773
chr1	59700495	59700673
chr1	59714039	59714604
chr1	59721476	59721690
chr1	59777794	59777998
chr1	59779908	59779926
chr1	59819141	59819571
chr1	59823473	59824022
chr1	59836856	59836982
chr1	59857745	59857916
chr1	59871269	59871486
chr1	59885545	59885787
chr1	59896258	59896625
chr1	59923400	59923429
chr1	59928014	59928266
chr1	59956745	59957017
chr1	59977918	59978467
chr1	60025808	60026020
chr1	60036784	60037019
chr1	60060361	60060379
chr1	60130301	60130802
chr1	60137188	60137359
chr1	60182359	60182597
chr1	60218355	60218797
chr1	60240260	60240427
chr1	60275787	60275955
chr1	60281224	60281530
chr1	60290638	60290966
chr1	60347835	60348182
chr1	60396998	60397072
chr1	60441225	60441416
chr1	60454221	60454500
chr1	60479422	60479730
chr1	60498665	60498850
chr1	60529694	60529768
chr1	60599544	60599672
chr1	60620153	60620255
chr1	60632411	60632688
chr1	60695524	60695724
chr1	60761062	60761364
chr1	60772047	60772194
chr1	60797455	60797589
chr1	60826521	60827312
chr1	60839120	60839362
chr1	60849136	60849304
chr1	60854899	60855188
chr1	60873546	60873985
chr1	60877644	60877994
chr1	60886088	60886183
chr1	60891212	60891559
chr1	60897806	60897908
chr1	60948944	60948960
chr1	60952459	60952635
chr1	60960799	60961019
chr1	60975365	60975687
chr1	60996555	60996689
chr1	61014987	61015354
chr1	61031863	61031997
chr1	61067338	61067650
chr1	61071480	61071883
chr1	61078240	61078515
chr1	61132713	61132904
chr1	61173653	61173986
chr1	61189122	61189309
chr1	61193339	61193361
chr1	61280511	61280621
chr1	61282058	61282586
chr1	61287308	61287618
chr1	61311292	61311722
chr1	61341992	61342260
chr1	61373074	61373275
chr1	61396180	61396339
chr1	61403067	61403184
chr1	61413262	61413558
chr1	61459620	61459728
chr1	61490789	61491623
chr1	61495811	61496204
chr1	61519610	61519774
chr1	61525915	61526102
chr1	61543818	61544060
chr1	61546977	61547305
chr1	61575253	61575449
chr1	61580607	61580798
chr1	61644391	61644712
chr1	61661044	61661216
chr1	61674383	61674493
chr1	61677166	61677569
chr1	61703150	61703576
chr1	61726457	61726732
chr1	61774294	61774481
chr1	61842391	61842691
chr1	61846155	61846415
chr1	61870720	61870993
chr1	61877001	61877202
chr1	61944013	61944379
chr1	61984204	61984350
chr1	62002472	62002589
chr1	62031473	62031568
chr1	62038725	62038942
chr1	62136771	62136938
chr1	62219048	62219323
chr1	62253147	62253443
chr1	62281529	62282010
chr1	62292748	62293098
chr1	62312932	62313116
chr1	62316671	62316950
chr1	62342800	62342934
chr1	62394835	62395124
chr1	62400304	62400442
chr1	62401674	62402103
chr1	62423797	62423907
chr1	62425062	62425182
chr1	62425244	62425482
chr1	62435644	62435772
chr1	62438272	62438400
chr1	62468674	62468988
chr1	62483477	62483641
chr1	62484630	62484835
chr1	62498760	62499750
chr1	62515173	62515415
chr1	62569480	62569523
chr1	62598389	62598710
chr1	62636526	62636544
chr1	62637029	62637286
chr1	62742457	62743447
chr1	62769707	62770035
chr1	62806416	62806471
chr1	62816352	62816569
chr1	62868815	62868979
chr1	62876663	62876834
chr1	62881743	62882000
chr1	62903639	62903866
chr1	62920088	62920314
chr1	62947654	62947774
chr1	62972217	62972573
chr1	62981037	62981492
chr1	62981616	62981638
chr1	62984028	62984045
chr1	63002255	63002455
chr1	63074576	63074902
chr1	63136059	63136294
chr1	63153955	63154119
chr1	63197945	63198116
chr1	63230023	63230125
chr1	63240298	63240540
chr1	63305094	63305204
chr1	63305232	63305571
chr1	63306783	63306928
chr1	63313021	63313166
chr1	63348867	63349012
chr1	63395581	63395597
chr1	63447040	63447252
chr1	63486737	63487054
chr1	63490740	63491305
chr1	63559812	63559941
chr1	63596607	63596745
chr1	63620080	63620097
chr1	63724659	63724840
chr1	63808148	63808469
chr1	63846228	63846680
chr1	63914334	63914740
chr1	63927422	63927825
chr1	63928909	63929096
chr1	63978682	63978827
chr1	63981964	63982216
chr1	63988135	63988311
chr1	64029955	64030139
chr1	64094606	64094716
chr1	64196968	64197371
chr1	64285508	64285711
chr1	64365029	64365217
chr1	64375445	64375875
chr1	64436254	64436529
chr1	64474321	64475311
chr1	64485923	64486714
chr1	64508527	64508644
chr1	64576570	64576709
chr1	64694190	64694362
chr1	64741942	64742068
chr1	64816585	64817015
chr1	64828483	64828725
chr1	64849104	64849272
chr1	64850399	64850707
chr1	64858038	64858184
chr1	64860921	64861055
chr1	64907713	64907808
chr1	64919930	64920102
chr1	64922908	64922926
chr1	64967644	64967970
chr1	65039495	65039638
chr1	65044233	65044481
chr1	65085711	65086177
chr1	65090852	65091022
chr1	65096759	65096947
chr1	65132588	65132950
chr1	65147548	65147739
chr1	65205505	65205633
chr1	65247296	65247646
chr1	65294457	65294985
chr1	65314386	65314589
chr1	65361406	65361695
chr1	65397764	65397892
chr1	65399336	65399778
chr1	65405245	65405711
chr1	65406723	65406996
chr1	65432780	65433022
chr1	65441494	65441622
chr1	65453987	65454283
chr1	65468847	65469090
chr1	65470922	65471195
chr1	65484006	65484356
chr1	65494989	65495262
chr1	65502205	65502352
chr1	65524793	65524931
chr1	65546349	65547334
chr1	65548123	65548326
chr1	65549165	65549182
chr1	65568147	65568334
chr1	65641171	65641330
chr1	65645580	65645691
chr1	65675202	65675276
chr1	65683329	65683695
chr1	65693842	65694097
chr1	65776654	65776956
chr1	65782326	65782355
chr1	65790417	65790745
chr1	65860147	65860344
chr1	65863663	65863801
chr1	65974010	65974324
chr1	66034222	66034800
chr1	66041275	66041420
chr1	66111286	66111477
chr1	66155187	66155460
chr1	66193503	66193763
chr1	66215406	66215812
chr1	66222601	66222779
chr1	66246781	66246901
chr1	66277927	66278086
chr1	66330340	66330362
chr1	66334044	66334270
chr1	66342564	66342690
chr1	66350539	66350649
chr1	66365351	66365781
chr1	66374988	66375126
chr1	66375942	66376423
chr1	66392639	66393242
chr1	66534759	66535198
chr1	66535334	66535740
chr1	66557548	66557745
chr1	66568482	66568695
chr1	66573268	66573503
chr1	66601762	66602110
chr1	66627895	66628109
chr1	66628494	66628675
chr1	66649414	66649640
chr1	66664244	66664420
chr1	66692989	66693193
chr1	66719861	66720359
chr1	66741981	66742148
chr1	66789095	66789215
chr1	66794641	66794736
chr1	66812581	66812624
chr1	66831930	66832286
chr1	66923352	66923687
chr1	66929352	66929395
chr1	66935257	66935454
chr1	66986376	66986769
chr1	67006220	67006391
chr1	67068716	67068894
chr1	67088448	67089239
chr1	67115438	67115867
chr1	67152145	67152457
chr1	67158791	67158807
chr1	67219019	67219385
chr1	67235471	67235671
chr1	67239852	67240120
chr1	67248101	67248302
chr1	67263937	67264154
chr1	67268460	67268636
chr1	67278302	67278628
chr1	67294223	67294537
chr1	67391910	67392313
chr1	67432394	67432522
chr1	67455494	67455897
chr1	67465410	67465665
chr1	67539921	67540486
chr1	67560739	67560999
chr1	67595476	67595915
chr1	67601356	67601901
chr1	67629557	67629892
chr1	67661465	67661895
chr1	67685172	67685348
chr1	67761611	67761911
chr1	67767545	67768535
chr1	67791512	67791646
chr1	67805530	67805847
chr1	67858848	67859083
chr1	67869106	67869223
chr1	67902167	67902295
chr1	67944035	67944461
chr1	67960615	67960743
chr1	67963508	67963637
chr1	68042074	68042176
chr1	68134760	68135127
chr1	68137818	68138221
chr1	68158225	68158384
chr1	68230078	68230335
chr1	68264913	68265181
chr1	68280418	68280678
chr1	68298368	68298406
chr1	68309355	68309514
chr1	68358337	68358471
chr1	68369480	68369611
chr1	68396310	68396554
chr1	68427291	68427436
chr1	68498898	68499027
chr1	68508233	68508490
chr1	68513188	68513379
chr1	68578431	68578674
chr1	68593952	68594260
chr1	68609039	68609341
chr1	68617286	68617521
chr1	68618452	68618569
chr1	68684685	68684958
chr1	68748614	68748856
chr1	68800308	68800560
chr1	68819762	68820112
chr1	68822591	68822941
chr1	68832864	68833099
chr1	68837819	68838129
chr1	68885831	68886057
chr1	68947821	68948081
chr1	68948851	68948962
chr1	68962057	68962292
chr1	68986540	68986757
chr1	69003792	69003976
chr1	69014567	69014900
chr1	69021581	69021918
chr1	69027671	69027897
chr1	69042759	69042962
chr1	69050393	69050979
chr1	69051053	69051163
chr1	69074250	69074476
chr1	69078410	69078652
chr1	69105381	69105476
chr1	69136571	69136797
chr1	69137688	69137852
chr1	69160353	69160688
chr1	69177944	69178509
chr1	69180960	69181186
chr1	69249959	69250135
chr1	69297897	69298017
chr1	69319187	69319354
chr1	69377963	69378948
chr1	69404068	69404088
chr1	69407547	69407773
chr1	69427607	69428013
chr1	69449703	69450132
chr1	69457849	69458199
chr1	69477313	69477513
chr1	69519887	69520465
chr1	69532505	69532947
chr1	69546746	69546931
chr1	69547707	69547949
chr1	69600817	69601191
chr1	69614275	69614592
chr1	69659450	69660053
chr1	69705461	69706446
chr1	69744828	69745107
chr1	69756212	69756562
chr1	69772438	69772764
chr1	69834117	69834467
chr1	69851466	69851739
chr1	69878056	69878642
chr1	69930900	69930921
chr1	69931495	69932040
chr1	69980943	69981529
chr1	69995543	69996528
chr1	70033703	70033867
chr1	70055640	70055900
chr1	70063378	70063674
chr1	70071625	70071822
chr1	70089707	70089874
chr1	70090534	70090712
chr1	70119107	70119367
chr1	70124457	70124473
chr1	70190541	70190686
chr1	70203796	70204069
chr1	70285343	70285552
chr1	70314182	70314329
chr1	70421262	70421462
chr1	70421818	70422184
chr1	70459418	70459582
chr1	70470681	70470878
chr1	70472166	70472286
chr1	70488364	70488726
chr1	70492714	70493317
chr1	70530792	70530921
chr1	70556951	70557096
chr1	70603001	70603274
chr1	70616652	70616839
chr1	70625795	70625959
chr1	70637880	70638206
chr1	70658944	70659318
chr1	70772301	70772473
chr1	70801812	70801914
chr1	70809017	70809851
chr1	70814126	70814568
chr1	70836318	70836595
chr1	70920602	70920737
chr1	70925230	70925465
chr1	70937996	70938545
chr1	70956727	70956905
chr1	70995011	70995212
chr1	71029096	71029243
chr1	71029515	71029712
chr1	71052471	71052658
chr1	71100275	71100547
chr1	71127096	71127216
chr1	71135856	71136158
chr1	71144207	71144451
chr1	71190510	71190976
chr1	71223788	71224014
chr1	71268171	71268397
chr1	71268983	71269103
chr1	71322152	71322466
chr1	71324864	71324893
chr1	71339913	71340426
chr1	71377646	71378127
chr1	71408438	71408880
chr1	71440358	71440761
chr1	71538155	71538333
chr1	71540610	71540738
chr1	71550065	71550400
chr1	71573111	71573231
chr1	71603281	71603826
chr1	71606737	71607047
chr1	71617582	71617753
chr1	71651746	71652021
chr1	71677630	71677932
chr1	71724034	71724330
chr1	71736819	71737049
chr1	71777643	71777754
chr1	71792525	71792839
chr1	71793169	71793289
chr1	71828373	71828394
chr1	71852658	71852701
chr1	71900878	71900990
chr1	71918339	71918701
chr1	71928251	71928680
chr1	71934078	71934298
chr1	71960279	71960585
chr1	71960777	71960982
chr1	71976614	71976752
chr1	72007266	72007574
chr1	72015580	72015718
chr1	72089655	72089955
chr1	72095042	72095294
chr1	72162436	72162839
chr1	72191218	72191431
chr1	72197143	72197400
chr1	72214451	72214903
chr1	72239737	72239758
chr1	72290241	72290574
chr1	72295998	72296576
chr1	72318945	72319145
chr1	72371794	72372011
chr1	72399373	72399828
chr1	72409320	72409546
chr1	72412991	72413394
chr1	72437620	72437880
chr1	72453593	72453727
chr1	72469590	72470155
chr1	72482033	72482407
[truncated: 107,409 more rows]
